# Supplementary material for: μ-Oxido-bis­[bis­(phenanthroline-κ2 N,N′)(sulfato-κO)iron(III)] octa­hydrate
Source: Acta Crystallogr Sect E Struct Rep Online. 2011 Oct 22;67(Pt 11):m1568–9. doi: 10.1107/S1600536811042723 (PMC3246986; doi:10.1107/S1600536811042723)
Supplement: Supplementary file 1 [file e-67-m1568-sup1.cif]

##############################################################################
#                                                                            #
# This CIF contains the data in a paper accepted for publication in          #
# Acta Crystallographica Section E. It conforms to the requirements of       #
# Notes for Authors for Acta Crystallographica Section E, and has been       #
# peer reviewed under the auspices of the IUCr Commission on Journals.       #
#                                                                            #
# Full details of the Crystallographic Information File format               #
# are given in the paper "The Crystallographic Information File (CIF):       #
# a New Standard Archive File for Crystallography" by S. R. Hall, F. H.      #
# Allen and I. D. Brown [Acta Cryst. (1991), A47, 655-685].                  #
#                                                                            #
# The current version of the core CIF dictionary is obtainable from          #
# ftp://ftp.iucr.org/pub/cif_core.dic.                                       #
#                                                                            #
# Software is freely available for graphical display of the structure(s)     #
# in this CIF. For information consult the CIF software page                 #
# http://www.iucr.org/resources/cif/software.                                #
#                                                                            #
# This file may be used for bona fide research purposes within the           #
# scientific community so long as proper attribution is given to the journal # 
# article from which it was obtained.                                        #
#                                                                            #
##############################################################################
data_global
_audit_creation_method     ?
_journal_date_recd_electronic     2011-09-06
_journal_date_accepted     2011-10-15
_journal_name_full     'Acta Crystallographica, Section E'
_journal_year     2011
_journal_volume     67
_journal_issue     11
_journal_page_first     m1568
_journal_page_last     m1569
_journal_paper_category     QM
_journal_coeditor_code     JJ2103
_publ_contact_author_name     'Dr. Yanju Liu'
_publ_contact_author_address
;
 Pharmacy College
 Henan University of Traditional Chinese Medicine
 Zhengzhou 450008
 People's Republic of China
;
_publ_contact_author_email     liuyanju886@163.com
_publ_contact_author_fax     '86(371)65962746'
_publ_contact_author_phone     '86(371)65962746'
_publ_section_title
;\
\m-Oxido-bis[bis(phenanthroline-\k^2^<i>N</i>,<i>N</i>')(sulfato-\k<i>O</i>)\
iron(III)] octahydrate
;
loop_
    _publ_author_name
    _publ_author_footnote
    _publ_author_address
    'JingYa Zhang' ?
;Pharmacy College
 Henan University of Traditional Chinese Medicine
 Zhengzhou 450008
 People's Republic of China
;
    'Ling Wang' ?
;Chemistry Department
 Zheng Zhou Normal University
 Zhengzhou 450044
 People's Republic of China
;
    'Yanju Liu' ?
;Pharmacy College
 Henan University of Traditional Chinese Medicine
 Zhengzhou 450008
 People's Republic of China
;
data_I
_audit_creation_method     SHELXL-97
_chemical_name_systematic
;
\m-Oxido-bis[bis(phenanthroline-\k^2^<i>N</i>,<i>N</i>')(sulfato-
\k<i>O</i>)iron(III)] octahydrate
;
_chemical_name_common     ?
_chemical_formula_moiety     'C48 H32 Fe2 N8 O9 S2, 8(H2 O)'
_chemical_formula_sum     'C48 H48 Fe2 N8 O17 S2'
_chemical_formula_iupac     '[Fe2 O (S O4)2 (C12 H8 N2)4], 8H2 O'
_chemical_formula_weight     1184.76
_chemical_melting_point     ?
_symmetry_cell_setting     monoclinic
_symmetry_space_group_name_H-M     'C 2/c'
_symmetry_space_group_name_Hall     '-C 2yc'
loop_
    _symmetry_equiv_pos_as_xyz
    'x, y, z'
    '-x, y, -z+1/2'
    'x+1/2, y+1/2, z'
    '-x+1/2, y+1/2, -z+1/2'
    '-x, -y, -z'
    'x, -y, z-1/2'
    '-x+1/2, -y+1/2, -z'
    'x+1/2, -y+1/2, z-1/2'
_cell_length_a     21.589(15)
_cell_length_b     14.181(10)
_cell_length_c     16.500(12)
_cell_angle_alpha     90.00
_cell_angle_beta     97.289(9)
_cell_angle_gamma     90.00
_cell_volume     5010(6)
_cell_formula_units_Z     4
_cell_measurement_reflns_used     5306
_cell_measurement_theta_min     2.19
_cell_measurement_theta_max     27.27
_cell_measurement_temperature     273(2)
_exptl_crystal_description     block
_exptl_crystal_colour     black
_exptl_crystal_size_max     0.20
_exptl_crystal_size_mid     0.10
_exptl_crystal_size_min     0.04
_exptl_crystal_density_diffrn     1.571
_exptl_crystal_density_meas     ?
_exptl_crystal_density_method     'not measured'
_exptl_crystal_F_000     2448
_exptl_absorpt_coefficient_mu     0.745
_exptl_absorpt_correction_type     multi-scan
_exptl_absorpt_process_details     '(SADABS; Sheldrick, 1995)'
_exptl_absorpt_correction_T_min     0.8652
_exptl_absorpt_correction_T_max     0.9708
_exptl_special_details     ?
_diffrn_ambient_temperature     273(2)
_diffrn_radiation_type     MoK\a
_diffrn_radiation_wavelength     0.71073
_diffrn_radiation_source     'fine-focus sealed tube'
_diffrn_radiation_monochromator     graphite
_diffrn_measurement_device_type     'Bruker APEXII CCD area-detector'
_diffrn_measurement_method     '\f and \w'
_diffrn_detector_area_resol_mean     ?
_diffrn_reflns_number     11655
_diffrn_reflns_av_R_equivalents     0.0288
_diffrn_reflns_av_sigmaI/netI     0.0343
_diffrn_reflns_theta_min     2.05
_diffrn_reflns_theta_max     25.00
_diffrn_reflns_theta_full     25.00
_diffrn_measured_fraction_theta_max     0.995
_diffrn_measured_fraction_theta_full     0.995
_diffrn_reflns_limit_h_min     -25
_diffrn_reflns_limit_h_max     24
_diffrn_reflns_limit_k_min     -15
_diffrn_reflns_limit_k_max     16
_diffrn_reflns_limit_l_min     -10
_diffrn_reflns_limit_l_max     19
_diffrn_standards_number     ?
_diffrn_standards_interval_count     ?
_diffrn_standards_interval_time     ?
_diffrn_standards_decay_%     ?
_refine_special_details
;
Refinement of <i>F</i>^2^ against ALL reflections. The weighted <i>R</i>-factor
<i>wR</i> and goodness of fit <i>S</i> are based on <i>F</i>^2^, conventional
<i>R</i>-factors <i>R</i> are based on <i>F</i>, with <i>F</i> set to zero for
negative <i>F</i>^2^. The threshold expression of <i>F</i>^2^ >
\s(<i>F</i>^2^) is used only for calculating <i>R</i>-factors(gt) <i>etc</i>.
and is not relevant to the choice of reflections for refinement.
<i>R</i>-factors based on <i>F</i>^2^ are statistically about twice as large
as those based on <i>F</i>, and <i>R</i>- factors based on ALL data will be
even larger.
;
_reflns_number_total     4398
_reflns_number_gt     3506
_reflns_threshold_expression     I>2\s(I)
_refine_ls_structure_factor_coef     Fsqd
_refine_ls_matrix_type     full
_refine_ls_R_factor_all     0.0538
_refine_ls_R_factor_gt     0.0369
_refine_ls_wR_factor_gt     0.0999
_refine_ls_wR_factor_ref     0.1073
_refine_ls_goodness_of_fit_ref     1.049
_refine_ls_restrained_S_all     1.048
_refine_ls_number_reflns     4398
_refine_ls_number_parameters     372
_refine_ls_number_restraints     15
_refine_ls_hydrogen_treatment     mixed
_refine_ls_weighting_scheme     calc
_refine_ls_weighting_details
         'calc w=1/[\s^2^(Fo^2^)+(0.0590P)^2^+4.8592P] where P=(Fo^2^+2Fc^2^)/3'
_atom_sites_solution_hydrogens     geom
_atom_sites_solution_primary     direct
_atom_sites_solution_secondary     difmap
_refine_ls_shift/su_max     0.000
_refine_ls_shift/su_mean     0.000
_refine_diff_density_max     0.655
_refine_diff_density_min     -0.341
_refine_ls_extinction_method     none
_refine_ls_extinction_coef     ?
loop_
    _atom_type_symbol
    _atom_type_description
    _atom_type_scat_dispersion_real
    _atom_type_scat_dispersion_imag
    _atom_type_scat_source
    'C' 'C' 0.0033 0.0016
                         'International Tables Vol C Tables 4.2.6.8 and 6.1.1.4'
    'H' 'H' 0.0000 0.0000
                         'International Tables Vol C Tables 4.2.6.8 and 6.1.1.4'
    'N' 'N' 0.0061 0.0033
                         'International Tables Vol C Tables 4.2.6.8 and 6.1.1.4'
    'O' 'O' 0.0106 0.0060
                         'International Tables Vol C Tables 4.2.6.8 and 6.1.1.4'
    'S' 'S' 0.1246 0.1234
                         'International Tables Vol C Tables 4.2.6.8 and 6.1.1.4'
    'Fe' 'Fe' 0.3463 0.8444
                         'International Tables Vol C Tables 4.2.6.8 and 6.1.1.4'
_computing_data_collection     'APEX2 (Bruker, 2007)'
_computing_cell_refinement     'SAINT (Bruker, 2007)'
_computing_data_reduction     'SAINT (Bruker, 2007)'
_computing_structure_solution     'SHELXS97 (Sheldrick, 2008)'
_computing_structure_refinement     'SHELXL97 (Sheldrick, 2008)'
_computing_molecular_graphics     'SHELXTL (Sheldrick, 2008)'
_computing_publication_material     'SHELXTL (Sheldrick, 2008)'
loop_
    _atom_site_type_symbol
    _atom_site_label
    _atom_site_fract_x
    _atom_site_fract_y
    _atom_site_fract_z
    _atom_site_U_iso_or_equiv
    _atom_site_adp_type
    _atom_site_calc_flag
    _atom_site_refinement_flags
    _atom_site_occupancy
    _atom_site_symmetry_multiplicity
    _atom_site_disorder_assembly
    _atom_site_disorder_group
    Fe Fe1 0.448260(15) 0.23530(3) 0.15718(2) 0.02377(13) Uani d . 1 1 . .
    S S1 0.33448(3) 0.07600(5) 0.16883(4) 0.03358(19) Uani d . 1 1 . .
    N N1 0.38927(10) 0.34694(15) 0.19124(14) 0.0311(5) Uani d . 1 1 . .
    N N2 0.49425(10) 0.36835(15) 0.12194(13) 0.0300(5) Uani d . 1 1 . .
    N N3 0.40007(10) 0.24313(16) 0.02909(14) 0.0324(5) Uani d . 1 1 . .
    N N4 0.50712(9) 0.15827(15) 0.08713(13) 0.0280(5) Uani d . 1 1 . .
    C C1 0.33823(14) 0.3357(2) 0.2267(2) 0.0451(8) Uani d . 1 1 . .
    H H1A 0.3242 0.2749 0.2350 0.054 Uiso calc R 1 1 . .
    C C2 0.30476(15) 0.4114(2) 0.2520(2) 0.0542(9) Uani d . 1 1 . .
    H H2A 0.2688 0.4007 0.2762 0.065 Uiso calc R 1 1 . .
    C C3 0.32438(15) 0.5010(2) 0.2414(2) 0.0529(9) Uani d . 1 1 . .
    H H3A 0.3023 0.5518 0.2591 0.063 Uiso calc R 1 1 . .
    C C4 0.37800(14) 0.5163(2) 0.20385(19) 0.0405(7) Uani d . 1 1 . .
    C C5 0.40939(12) 0.43659(18) 0.18015(16) 0.0299(6) Uani d . 1 1 . .
    C C6 0.54657(13) 0.3774(2) 0.08885(18) 0.0374(7) Uani d . 1 1 . .
    H H6A 0.5667 0.3232 0.0742 0.045 Uiso calc R 1 1 . .
    C C7 0.57287(14) 0.4650(2) 0.0749(2) 0.0468(8) Uani d . 1 1 . .
    H H7A 0.6100 0.4688 0.0519 0.056 Uiso calc R 1 1 . .
    C C8 0.54351(15) 0.5446(2) 0.0954(2) 0.0481(8) Uani d . 1 1 . .
    H H8A 0.5603 0.6034 0.0859 0.058 Uiso calc R 1 1 . .
    C C9 0.48812(14) 0.5384(2) 0.13080(18) 0.0390(7) Uani d . 1 1 . .
    C C10 0.46545(12) 0.44758(18) 0.14267(16) 0.0294(6) Uani d . 1 1 . .
    C C11 0.40202(17) 0.6080(2) 0.1890(2) 0.0527(9) Uani d . 1 1 . .
    H H11A 0.3810 0.6612 0.2037 0.063 Uiso calc R 1 1 . .
    C C12 0.45421(17) 0.6181(2) 0.1542(2) 0.0536(9) Uani d . 1 1 . .
    H H12A 0.4687 0.6784 0.1450 0.064 Uiso calc R 1 1 . .
    C C13 0.34567(14) 0.2827(2) 0.0008(2) 0.0483(8) Uani d . 1 1 . .
    H H13A 0.3242 0.3157 0.0372 0.058 Uiso calc R 1 1 . .
    C C14 0.31937(16) 0.2773(3) -0.0807(2) 0.0602(10) Uani d . 1 1 . .
    H H14A 0.2809 0.3053 -0.0975 0.072 Uiso calc R 1 1 . .
    C C15 0.35054(17) 0.2305(3) -0.1358(2) 0.0566(9) Uani d . 1 1 . .
    H H15A 0.3335 0.2263 -0.1904 0.068 Uiso calc R 1 1 . .
    C C16 0.40840(15) 0.1890(2) -0.10906(18) 0.0440(7) Uani d . 1 1 . .
    C C17 0.43098(13) 0.1969(2) -0.02581(16) 0.0327(6) Uani d . 1 1 . .
    C C18 0.56001(12) 0.1158(2) 0.11755(19) 0.0368(7) Uani d . 1 1 . .
    H H18A 0.5726 0.1188 0.1735 0.044 Uiso calc R 1 1 . .
    C C19 0.59695(14) 0.0673(2) 0.0685(2) 0.0440(8) Uani d . 1 1 . .
    H H19A 0.6337 0.0387 0.0917 0.053 Uiso calc R 1 1 . .
    C C20 0.57940(15) 0.0616(2) -0.0132(2) 0.0456(8) Uani d . 1 1 . .
    H H20A 0.6040 0.0289 -0.0460 0.055 Uiso calc R 1 1 . .
    C C21 0.52383(14) 0.1052(2) -0.04818(18) 0.0384(7) Uani d . 1 1 . .
    C C22 0.48900(12) 0.15288(18) 0.00512(16) 0.0308(6) Uani d . 1 1 . .
    C C23 0.44517(19) 0.1396(3) -0.1616(2) 0.0552(9) Uani d . 1 1 . .
    H H23A 0.4306 0.1343 -0.2169 0.066 Uiso calc R 1 1 . .
    C C24 0.50066(18) 0.1005(2) -0.1325(2) 0.0524(9) Uani d . 1 1 . .
    H H24A 0.5240 0.0701 -0.1683 0.063 Uiso calc R 1 1 . .
    O O1 0.5000 0.22796(18) 0.2500 0.0307(6) Uani d S 1 2 . .
    O O1W 0.65938(13) 0.2776(2) 0.01141(19) 0.0760(8) Uani d D 1 1 . .
    O O2 0.39311(9) 0.13274(15) 0.17760(13) 0.0445(5) Uani d . 1 1 . .
    O O2W 0.32992(16) 0.80292(19) 0.14393(18) 0.0765(8) Uani d D 1 1 . .
    O O3 0.31002(12) 0.0750(2) 0.08246(15) 0.0694(7) Uani d . 1 1 . .
    O O3W 0.21915(15) 0.9578(3) 0.9884(2) 0.1018(11) Uani d D 1 1 . .
    O O4 0.35088(12) -0.01746(17) 0.19715(18) 0.0709(8) Uani d . 1 1 . .
    O O4W 0.26638(15) 0.1716(2) 0.36928(17) 0.0777(8) Uani d D 1 1 . .
    O O5 0.29116(11) 0.12164(18) 0.21519(16) 0.0640(7) Uani d . 1 1 . .
    H H2WA 0.334(2) 0.792(3) 0.0943(11) 0.096 Uiso d D 1 1 . .
    H H4WA 0.2455(19) 0.220(2) 0.352(2) 0.096 Uiso d D 1 1 . .
    H H2WB 0.333(2) 0.8619(9) 0.151(2) 0.096 Uiso d D 1 1 . .
    H H1WA 0.6784(19) 0.250(3) 0.0541(19) 0.096 Uiso d D 1 1 . .
    H H4WB 0.2867(18) 0.153(3) 0.3310(18) 0.096 Uiso d D 1 1 . .
    H H1WB 0.6807(17) 0.3280(18) 0.008(3) 0.096 Uiso d D 1 1 . .
    H H3WB 0.2496(13) 0.936(3) 0.966(3) 0.096 Uiso d D 1 1 . .
    H H3WA 0.2316(17) 1.0085(18) 1.013(3) 0.096 Uiso d D 1 1 . .
loop_
    _atom_site_aniso_label
    _atom_site_aniso_U_11
    _atom_site_aniso_U_22
    _atom_site_aniso_U_33
    _atom_site_aniso_U_12
    _atom_site_aniso_U_13
    _atom_site_aniso_U_23
    Fe1 0.0213(2) 0.0267(2) 0.0239(2) 0.00157(14) 0.00528(14) -0.00084(15)
    S1 0.0288(4) 0.0339(4) 0.0391(4) -0.0059(3) 0.0086(3) -0.0057(3)
    N1 0.0267(11) 0.0321(13) 0.0356(13) 0.0037(9) 0.0089(10) -0.0025(10)
    N2 0.0285(12) 0.0313(12) 0.0305(12) 0.0006(9) 0.0054(9) 0.0018(10)
    N3 0.0249(12) 0.0375(13) 0.0338(13) -0.0004(9) -0.0003(10) 0.0025(10)
    N4 0.0270(11) 0.0290(12) 0.0285(12) 0.0002(9) 0.0057(9) -0.0043(9)
    C1 0.0353(16) 0.0445(18) 0.059(2) -0.0010(13) 0.0179(15) -0.0051(15)
    C2 0.0362(17) 0.061(2) 0.070(2) 0.0075(15) 0.0244(17) -0.0127(19)
    C3 0.0414(18) 0.055(2) 0.062(2) 0.0223(15) 0.0065(16) -0.0137(17)
    C4 0.0385(16) 0.0369(17) 0.0448(18) 0.0129(13) -0.0001(14) -0.0047(14)
    C5 0.0280(13) 0.0315(15) 0.0288(15) 0.0064(11) -0.0014(11) -0.0006(11)
    C6 0.0326(15) 0.0409(17) 0.0402(17) -0.0023(12) 0.0101(13) 0.0034(13)
    C7 0.0376(17) 0.055(2) 0.049(2) -0.0118(15) 0.0106(14) 0.0064(16)
    C8 0.0517(19) 0.0401(18) 0.051(2) -0.0160(15) 0.0028(16) 0.0063(15)
    C9 0.0460(17) 0.0319(15) 0.0370(16) -0.0044(13) -0.0021(13) 0.0050(13)
    C10 0.0312(14) 0.0285(14) 0.0270(14) 0.0011(11) -0.0021(11) 0.0011(11)
    C11 0.065(2) 0.0285(16) 0.063(2) 0.0141(15) 0.0031(18) -0.0055(15)
    C12 0.070(2) 0.0262(16) 0.063(2) -0.0002(15) 0.0034(19) 0.0021(15)
    C13 0.0364(17) 0.060(2) 0.0479(19) 0.0023(15) 0.0028(14) 0.0070(16)
    C14 0.0385(18) 0.079(3) 0.057(2) -0.0018(17) -0.0150(17) 0.023(2)
    C15 0.057(2) 0.071(2) 0.0373(18) -0.0160(18) -0.0108(16) 0.0111(17)
    C16 0.0529(19) 0.0467(18) 0.0312(16) -0.0169(15) 0.0009(14) 0.0044(14)
    C17 0.0367(15) 0.0324(14) 0.0291(15) -0.0084(12) 0.0049(12) 0.0015(12)
    C18 0.0297(14) 0.0370(16) 0.0441(17) 0.0026(12) 0.0057(12) -0.0030(13)
    C19 0.0305(15) 0.0391(17) 0.064(2) 0.0040(12) 0.0138(15) -0.0052(15)
    C20 0.0472(18) 0.0387(17) 0.057(2) -0.0020(14) 0.0297(16) -0.0101(15)
    C21 0.0473(17) 0.0331(15) 0.0386(17) -0.0110(13) 0.0206(14) -0.0049(13)
    C22 0.0366(15) 0.0283(14) 0.0285(14) -0.0067(11) 0.0083(12) -0.0002(11)
    C23 0.081(3) 0.058(2) 0.0278(17) -0.0188(19) 0.0112(17) -0.0084(15)
    C24 0.074(2) 0.051(2) 0.0370(18) -0.0136(18) 0.0265(17) -0.0101(15)
    O1 0.0298(14) 0.0383(15) 0.0241(13) 0.000 0.0038(11) 0.000
    O1W 0.0698(19) 0.077(2) 0.084(2) 0.0032(15) 0.0218(16) 0.0093(16)
    O2 0.0327(11) 0.0473(12) 0.0547(14) -0.0119(9) 0.0102(10) -0.0007(10)
    O2W 0.109(2) 0.0455(15) 0.076(2) -0.0050(16) 0.0158(18) -0.0005(14)
    O3 0.0637(16) 0.089(2) 0.0500(15) -0.0046(14) -0.0119(12) -0.0159(14)
    O3W 0.081(2) 0.119(3) 0.104(3) -0.027(2) 0.005(2) -0.030(2)
    O4 0.0770(18) 0.0403(14) 0.094(2) -0.0042(12) 0.0056(15) 0.0135(13)
    O4W 0.078(2) 0.096(2) 0.0598(18) 0.0219(16) 0.0127(15) -0.0060(16)
    O5 0.0531(14) 0.0703(17) 0.0763(18) -0.0122(12) 0.0377(13) -0.0198(14)
_geom_special_details
;
All e.s.d.'s (except the e.s.d. in the dihedral angle between two l.s. planes)
are estimated using the full covariance matrix. The cell e.s.d.'s are taken
into account individually in the estimation of e.s.d.'s in distances, angles
and torsion angles; correlations between e.s.d.'s in cell parameters are only
used when they are defined by crystal symmetry. An approximate (isotropic)
treatment of cell e.s.d.'s is used for estimating e.s.d.'s involving l.s.
planes.
;
loop_
    _geom_bond_atom_site_label_1
    _geom_bond_atom_site_label_2
    _geom_bond_site_symmetry_2
    _geom_bond_distance
    _geom_bond_publ_flag
    Fe1 O1 . 1.7804(10) y
    Fe1 O2 . 1.936(2) y
    Fe1 N4 . 2.125(2) y
    Fe1 N1 . 2.151(2) y
    Fe1 N3 . 2.237(3) y
    Fe1 N2 . 2.243(2) y
    S1 O4 . 1.435(3) y
    S1 O5 . 1.435(2) y
    S1 O3 . 1.456(3) y
    S1 O2 . 1.491(2) y
    N1 C1 . 1.321(4) y
    N1 C5 . 1.363(3) y
    N2 C6 . 1.322(3) y
    N2 C10 . 1.349(3) y
    N3 C13 . 1.332(4) y
    N3 C17 . 1.360(4) y
    N4 C18 . 1.331(3) y
    N4 C22 . 1.362(3) y
    C1 C2 . 1.387(4) ?
    C1 H1A . 0.9300 ?
    C2 C3 . 1.358(5) ?
    C2 H2A . 0.9300 ?
    C3 C4 . 1.398(4) ?
    C3 H3A . 0.9300 ?
    C4 C5 . 1.399(4) ?
    C4 C11 . 1.432(5) ?
    C5 C10 . 1.436(4) ?
    C6 C7 . 1.397(4) ?
    C6 H6A . 0.9300 ?
    C7 C8 . 1.358(5) ?
    C7 H7A . 0.9300 ?
    C8 C9 . 1.399(4) ?
    C8 H8A . 0.9300 ?
    C9 C10 . 1.400(4) ?
    C9 C12 . 1.427(4) ?
    C11 C12 . 1.335(5) ?
    C11 H11A . 0.9300 ?
    C12 H12A . 0.9300 ?
    C13 C14 . 1.393(5) ?
    C13 H13A . 0.9300 ?
    C14 C15 . 1.370(5) ?
    C14 H14A . 0.9300 ?
    C15 C16 . 1.401(5) ?
    C15 H15A . 0.9300 ?
    C16 C17 . 1.403(4) ?
    C16 C23 . 1.431(5) ?
    C17 C22 . 1.434(4) ?
    C18 C19 . 1.389(4) ?
    C18 H18A . 0.9300 ?
    C19 C20 . 1.355(5) ?
    C19 H19A . 0.9300 ?
    C20 C21 . 1.407(5) ?
    C20 H20A . 0.9300 ?
    C21 C22 . 1.401(4) ?
    C21 C24 . 1.419(4) ?
    C23 C24 . 1.351(5) ?
    C23 H23A . 0.9300 ?
    C24 H24A . 0.9300 ?
    O1 Fe1 2_655 1.7804(10) ?
    O1W H1WA . 0.861(10) ?
    O1W H1WB . 0.856(10) ?
    O2W H2WA . 0.849(10) ?
    O2W H2WB . 0.845(10) ?
    O3W H3WB . 0.848(7) ?
    O3W H3WA . 0.849(7) ?
    O4W H4WA . 0.851(10) ?
    O4W H4WB . 0.854(10) ?
loop_
    _geom_angle_atom_site_label_1
    _geom_angle_atom_site_label_2
    _geom_angle_atom_site_label_3
    _geom_angle_site_symmetry_1
    _geom_angle_site_symmetry_3
    _geom_angle
    _geom_angle_publ_flag
    O1 Fe1 O2 . . 97.99(10) y
    O1 Fe1 N4 . . 94.85(9) y
    O2 Fe1 N4 . . 97.58(10) y
    O1 Fe1 N1 . . 98.39(9) y
    O2 Fe1 N1 . . 96.31(10) y
    N4 Fe1 N1 . . 159.26(9) y
    O1 Fe1 N3 . . 168.95(6) y
    O2 Fe1 N3 . . 88.80(9) y
    N4 Fe1 N3 . . 75.53(9) y
    N1 Fe1 N3 . . 89.46(9) y
    O1 Fe1 N2 . . 91.27(9) y
    O2 Fe1 N2 . . 168.33(8) y
    N4 Fe1 N2 . . 88.65(9) y
    N1 Fe1 N2 . . 75.21(10) y
    N3 Fe1 N2 . . 83.19(8) y
    O4 S1 O5 . . 113.16(17) y
    O4 S1 O3 . . 110.74(17) y
    O5 S1 O3 . . 110.24(16) y
    O4 S1 O2 . . 107.19(15) y
    O5 S1 O2 . . 107.91(14) y
    O3 S1 O2 . . 107.35(14) y
    C1 N1 C5 . . 118.0(2) ?
    C1 N1 Fe1 . . 125.6(2) ?
    C5 N1 Fe1 . . 116.24(17) ?
    C6 N2 C10 . . 118.0(2) ?
    C6 N2 Fe1 . . 128.21(19) ?
    C10 N2 Fe1 . . 113.67(18) ?
    C13 N3 C17 . . 117.1(3) ?
    C13 N3 Fe1 . . 129.5(2) ?
    C17 N3 Fe1 . . 113.38(17) ?
    C18 N4 C22 . . 118.3(2) ?
    C18 N4 Fe1 . . 124.80(19) ?
    C22 N4 Fe1 . . 116.94(17) ?
    N1 C1 C2 . . 122.4(3) ?
    N1 C1 H1A . . 118.8 ?
    C2 C1 H1A . . 118.8 ?
    C3 C2 C1 . . 120.2(3) ?
    C3 C2 H2A . . 119.9 ?
    C1 C2 H2A . . 119.9 ?
    C2 C3 C4 . . 119.4(3) ?
    C2 C3 H3A . . 120.3 ?
    C4 C3 H3A . . 120.3 ?
    C3 C4 C5 . . 117.2(3) ?
    C3 C4 C11 . . 123.7(3) ?
    C5 C4 C11 . . 119.1(3) ?
    N1 C5 C4 . . 122.8(3) ?
    N1 C5 C10 . . 117.3(2) ?
    C4 C5 C10 . . 119.8(3) ?
    N2 C6 C7 . . 122.8(3) ?
    N2 C6 H6A . . 118.6 ?
    C7 C6 H6A . . 118.6 ?
    C8 C7 C6 . . 119.1(3) ?
    C8 C7 H7A . . 120.5 ?
    C6 C7 H7A . . 120.5 ?
    C7 C8 C9 . . 120.1(3) ?
    C7 C8 H8A . . 119.9 ?
    C9 C8 H8A . . 119.9 ?
    C8 C9 C10 . . 116.7(3) ?
    C8 C9 C12 . . 123.9(3) ?
    C10 C9 C12 . . 119.4(3) ?
    N2 C10 C9 . . 123.4(3) ?
    N2 C10 C5 . . 117.4(2) ?
    C9 C10 C5 . . 119.3(2) ?
    C12 C11 C4 . . 121.0(3) ?
    C12 C11 H11A . . 119.5 ?
    C4 C11 H11A . . 119.5 ?
    C11 C12 C9 . . 121.4(3) ?
    C11 C12 H12A . . 119.3 ?
    C9 C12 H12A . . 119.3 ?
    N3 C13 C14 . . 123.3(3) ?
    N3 C13 H13A . . 118.4 ?
    C14 C13 H13A . . 118.4 ?
    C15 C14 C13 . . 119.5(3) ?
    C15 C14 H14A . . 120.2 ?
    C13 C14 H14A . . 120.2 ?
    C14 C15 C16 . . 119.2(3) ?
    C14 C15 H15A . . 120.4 ?
    C16 C15 H15A . . 120.4 ?
    C15 C16 C17 . . 117.4(3) ?
    C15 C16 C23 . . 123.8(3) ?
    C17 C16 C23 . . 118.8(3) ?
    N3 C17 C16 . . 123.5(3) ?
    N3 C17 C22 . . 116.9(2) ?
    C16 C17 C22 . . 119.5(3) ?
    N4 C18 C19 . . 122.2(3) ?
    N4 C18 H18A . . 118.9 ?
    C19 C18 H18A . . 118.9 ?
    C20 C19 C18 . . 120.0(3) ?
    C20 C19 H19A . . 120.0 ?
    C18 C19 H19A . . 120.0 ?
    C19 C20 C21 . . 119.9(3) ?
    C19 C20 H20A . . 120.1 ?
    C21 C20 H20A . . 120.1 ?
    C22 C21 C20 . . 116.9(3) ?
    C22 C21 C24 . . 119.2(3) ?
    C20 C21 C24 . . 123.9(3) ?
    N4 C22 C21 . . 122.8(3) ?
    N4 C22 C17 . . 117.2(2) ?
    C21 C22 C17 . . 120.0(3) ?
    C24 C23 C16 . . 121.4(3) ?
    C24 C23 H23A . . 119.3 ?
    C16 C23 H23A . . 119.3 ?
    C23 C24 C21 . . 121.0(3) ?
    C23 C24 H24A . . 119.5 ?
    C21 C24 H24A . . 119.5 ?
    Fe1 O1 Fe1 2_655 . 173.30(17) ?
    H1WA O1W H1WB . . 103(2) ?
    S1 O2 Fe1 . . 157.16(15) ?
    H2WA O2W H2WB . . 107(2) ?
    H3WB O3W H3WA . . 107.4 ?
    H4WA O4W H4WB . . 107(2) ?
loop_
    _geom_hbond_atom_site_label_D
    _geom_hbond_atom_site_label_H
    _geom_hbond_atom_site_label_A
    _geom_hbond_site_symmetry_A
    _geom_hbond_distance_DH
    _geom_hbond_distance_HA
    _geom_hbond_distance_DA
    _geom_hbond_angle_DHA
    O3W H3WA O3 1_566 0.849(7) 2.14(3) 2.872(4) 144(4)
    O2W H2WB O4 1_565 0.845(10) 1.894(15) 2.713(4) 163(4)
    O4W H4WB O5 . 0.854(10) 1.98(2) 2.756(4) 151(4)
    O1W H1WB O3W 3_544 0.856(10) 2.061(12) 2.909(5) 171(4)
    O1W H1WA O4W 2_655 0.861(10) 1.970(17) 2.811(5) 165(5)
    O3W H3WB O4W 6_566 0.848(7) 2.28(3) 2.964(5) 138(3)
