# Supplementary material for: μ-Oxido-bis­[bis­(phenanthroline-κ2 N,N′)(sulfato-κO)iron(III)] octa­hydrate
Source: Acta Crystallogr Sect E Struct Rep Online. 2011 Oct 22;67(Pt 11):m1568–9. doi: 10.1107/S1600536811042723 (PMC3246986; doi:10.1107/S1600536811042723)
Supplement: Supplementary file 2 [file e-67-m1568-Isup2.hkl]

# 
# h,k,l, Fc-squared, Fo-squared, sigma(Fo-squared) and status flag 
# 
data_I
_shelx_title ' 1 in C2/c' 
_shelx_refln_list_code          4 
_shelx_F_calc_maximum      824.69 
_exptl_crystal_F_000      2448.00 
_reflns_d_resolution_high  0.8410 
 
loop_ 
 _symmetry_equiv_pos_as_xyz 
 'x, y, z' 
 '-x, y, -z+1/2' 
 'x+1/2, y+1/2, z' 
 '-x+1/2, y+1/2, -z+1/2' 
 '-x, -y, -z' 
 'x, -y, z-1/2' 
 '-x+1/2, -y+1/2, -z' 
 'x+1/2, -y+1/2, z-1/2' 
 
_cell_length_a    21.5890 
_cell_length_b    14.1805 
_cell_length_c    16.4998 
_cell_angle_alpha  90.000 
_cell_angle_beta   97.289 
_cell_angle_gamma  90.000 
 
_shelx_F_squared_multiplier     1.000 
 
loop_ 
 _refln_index_h 
 _refln_index_k 
 _refln_index_l 
 _refln_F_squared_calc 
 _refln_F_squared_meas 
 _refln_F_squared_sigma 
 _refln_observed_status 
   4   0   0     2721.57     2473.11     73.72 o 
   6   0   0    29745.21    29893.39    718.80 o 
   8   0   0    45509.29    42037.20    869.43 o 
  10   0   0     2718.42     1718.41     50.68 o 
  12   0   0     9181.93     9967.01    171.52 o 
  14   0   0     1863.63     1831.51     62.40 o 
  16   0   0       24.91        0.00     24.68 o 
  18   0   0    33994.79    34081.39    521.15 o 
  20   0   0    13049.46    12896.39    411.37 o 
  22   0   0      881.27     1089.54    137.74 o 
  24   0   0      681.80      697.40    125.95 o 
   3   1   0     9951.60    11434.41    223.44 o 
   5   1   0      829.93      837.18     18.24 o 
   7   1   0     3676.21     3943.63     52.96 o 
   9   1   0     3221.86     2690.08     43.71 o 
  11   1   0     3821.61     3760.55     58.51 o 
  13   1   0     6762.65     6950.80    111.32 o 
  15   1   0       26.32        0.00     16.85 o 
  17   1   0       67.02       69.82     31.48 o 
  19   1   0     1214.19     1310.73     63.71 o 
  21   1   0      270.89      183.03     67.29 o 
  23   1   0      242.42      271.70     68.68 o 
  25   1   0      106.00       78.74     68.88 o 
   0   2   0    11119.36     8789.52    220.27 o 
   2   2   0     8264.52    10410.47    187.71 o 
   4   2   0       14.32       18.68     11.06 o 
   6   2   0        8.72       15.00     12.36 o 
   8   2   0     5210.07     5231.61     74.34 o 
  10   2   0    20046.14    18655.00    220.38 o 
  12   2   0      319.81      288.78     23.67 o 
  14   2   0       11.99       42.94     31.17 o 
  16   2   0     2593.48     2450.13     73.53 o 
  18   2   0     9106.20     9280.11    160.84 o 
  20   2   0    10070.07     9722.08    171.83 o 
  22   2   0     1458.94     1391.76     78.59 o 
  24   2   0      655.80      683.64    121.92 o 
   1   3   0    67900.17    68303.09    842.49 o 
   3   3   0    27800.91    29524.71    361.61 o 
   5   3   0     8138.33     8134.65    115.29 o 
   7   3   0    23211.46    22479.14    287.16 o 
   9   3   0     6319.93     7602.65    117.03 o 
  11   3   0      183.31      174.19     46.03 o 
  13   3   0       58.28       17.72     21.22 o 
  15   3   0     1729.59     1859.06     61.93 o 
  17   3   0     2484.56     2329.83     93.68 o 
  19   3   0        2.11        0.00     34.30 o 
  21   3   0       29.25        0.00     39.32 o 
  23   3   0      158.69      125.80     82.88 o 
  25   3   0      336.47      167.28     77.76 o 
   0   4   0       32.36       14.80      9.92 o 
   2   4   0     5480.35     5958.14     87.63 o 
   4   4   0    26268.82    26884.73    441.14 o 
   6   4   0      273.96      402.72     24.12 o 
   8   4   0    12818.68    13967.84    192.83 o 
  10   4   0    41735.97    42138.60    527.27 o 
  12   4   0     1455.82     1299.36     47.66 o 
  14   4   0        0.56        0.00     22.48 o 
  16   4   0       94.38       21.44     32.10 o 
  18   4   0      360.85      380.96     44.53 o 
  20   4   0      749.86      916.70     61.00 o 
  22   4   0     1837.42     1676.95     87.21 o 
  24   4   0       24.84        0.00     47.85 o 
   1   5   0      280.71      414.67     19.19 o 
   3   5   0    23653.93    22126.76    304.62 o 
   5   5   0     8738.81     8184.98    122.44 o 
   7   5   0     4913.22     5780.73    156.63 o 
   9   5   0        5.41        0.00     22.66 o 
  11   5   0     5779.08     5410.04    143.02 o 
  13   5   0       44.94       44.88     32.69 o 
  15   5   0     1276.67     1136.57     54.12 o 
  17   5   0       12.82        0.00     31.79 o 
  19   5   0      323.42      320.54     49.28 o 
  21   5   0     6643.88     6359.53    139.23 o 
  23   5   0       83.04        0.00     50.61 o 
   0   6   0    35602.11    31662.38    454.62 o 
   2   6   0     6135.65     6204.63     99.02 o 
   4   6   0       16.82       25.92     15.78 o 
   6   6   0       17.39       84.00     20.92 o 
   8   6   0    35641.42    37478.52    631.58 o 
  10   6   0     6112.23     6349.01    112.52 o 
  12   6   0      534.30      569.01     39.05 o 
  14   6   0     3108.09     3069.76     79.98 o 
  16   6   0      886.99      797.85     68.49 o 
  18   6   0     1460.10     1598.07     71.87 o 
  20   6   0     4405.02     4372.53    113.96 o 
  22   6   0      950.76      946.30     77.98 o 
   1   7   0    15989.00    15800.79    172.10 o 
   3   7   0      562.22      534.85     43.56 o 
   5   7   0      461.36      477.12     30.18 o 
   7   7   0      281.42      225.45     39.29 o 
   9   7   0    12589.51    13502.51    199.62 o 
  11   7   0      124.32       81.43     27.20 o 
  13   7   0       90.27       78.09     34.15 o 
  15   7   0      460.65      430.86     43.88 o 
  17   7   0     4489.73     4436.89    108.64 o 
  19   7   0     2456.47     2461.92     87.89 o 
  21   7   0        8.17        0.00     59.64 o 
  23   7   0      780.89      817.88     78.94 o 
   0   8   0     8015.81     8712.14    151.13 o 
   2   8   0    20022.93    18927.19    204.68 o 
   4   8   0     1873.51     1922.92     91.82 o 
   6   8   0      756.80      606.59     36.18 o 
   8   8   0       12.80      108.07     26.01 o 
  10   8   0     2042.30     2009.07     64.19 o 
  12   8   0    13043.04    13377.45    207.88 o 
  14   8   0        6.20        0.00     30.94 o 
  16   8   0     4548.68     4574.35    109.26 o 
  18   8   0     4432.49     4437.30    114.08 o 
  20   8   0     5623.33     5692.66    134.34 o 
  22   8   0     1010.80      844.52     79.25 o 
   1   9   0     6709.49     6892.69     91.72 o 
   3   9   0     7722.59     7772.10    128.21 o 
   5   9   0      364.10      461.74     35.65 o 
   7   9   0     3183.61     3090.58    111.59 o 
   9   9   0     1017.13     1028.76     50.96 o 
  11   9   0     7073.50     7077.88    134.00 o 
  13   9   0     1896.98     2077.09     72.51 o 
  15   9   0      293.44      334.24     47.38 o 
  17   9   0       50.14        6.87     42.20 o 
  19   9   0     1633.04     1595.55     78.16 o 
  21   9   0      477.32      457.07     72.00 o 
   0  10   0     8007.72     7844.55    274.25 o 
   2  10   0    11848.70    12276.88    184.69 o 
   4  10   0     1718.70     1817.22     61.18 o 
   6  10   0     2485.48     2648.56    137.65 o 
   8  10   0      186.63      177.76     36.02 o 
  10  10   0      135.47      149.59     37.83 o 
  12  10   0      663.17      819.08     55.20 o 
  14  10   0       65.05       17.11     36.70 o 
  16  10   0        1.11        4.57     40.57 o 
  18  10   0     1457.05     1522.30     76.82 o 
  20  10   0     1895.08     1959.71    108.45 o 
   1  11   0      213.17      250.05     86.24 o 
   3  11   0      690.59      958.97     50.01 o 
   5  11   0     2778.67     2762.07     77.57 o 
   7  11   0     3396.44     3580.68     90.37 o 
   9  11   0      409.18      319.57     47.82 o 
  11  11   0     2541.93     2551.21     82.97 o 
  13  11   0     2004.46     1845.12     74.55 o 
  15  11   0     1228.42     1280.32     70.85 o 
  17  11   0      983.45      944.15     68.05 o 
  19  11   0     1595.92     1459.04     91.18 o 
   0  12   0      342.40      394.62     94.93 o 
   2  12   0     1431.01     1449.51     91.04 o 
   4  12   0      889.86      931.43     52.23 o 
   6  12   0     1264.94     1315.77     70.50 o 
   8  12   0       93.28      132.23     58.59 o 
  10  12   0      188.27      317.21     47.37 o 
  12  12   0      586.84      645.60     63.86 o 
  14  12   0      840.31      862.20     64.86 o 
  16  12   0        5.12        0.00     44.02 o 
   1  13   0    11113.11    10895.49    266.09 o 
   3  13   0     4493.86     3903.36    145.88 o 
   5  13   0      970.49     1131.07     93.63 o 
   7  13   0       40.70       46.20     38.35 o 
   9  13   0     3262.33     3414.48     98.15 o 
  11  13   0     1160.45     1040.85     67.64 o 
  13  13   0        6.23        0.00     42.62 o 
  15  13   0       51.59        6.68     53.69 o 
   0  14   0      107.24        0.00     90.59 o 
   2  14   0     2083.59     2058.83    116.41 o 
   4  14   0     1821.51     1872.81    112.10 o 
   6  14   0     2087.13     2298.79    120.50 o 
   8  14   0       77.38       71.01     70.56 o 
  10  14   0      105.20       25.04     51.67 o 
  12  14   0     2131.05     2053.16     98.43 o 
  14  14   0       26.28        0.00     53.66 o 
   1  15   0     1075.33      917.89     93.37 o 
   3  15   0     6117.76     6092.29    196.32 o 
   5  15   0      535.22      377.01     80.80 o 
   7  15   0       65.27       38.89     69.56 o 
   9  15   0      158.86       55.69    138.05 o 
  11  15   0     1662.14     1900.04    142.55 o 
   0  16   0      396.95      344.36    111.06 o 
   2  16   0       37.56       62.66     71.48 o 
   4  16   0      270.65      151.56     99.58 o 
   6  16   0     1252.74     1026.72    105.27 o 
   8  16   0     1097.34     1188.43    116.08 o 
 -25   1   1      714.83      705.19     94.14 o 
 -23   1   1     2035.83     2035.36    133.40 o 
 -21   1   1     5003.77     4671.19    225.23 o 
 -19   1   1     9828.92     9716.46    235.59 o 
 -17   1   1     1786.98     1893.66     73.11 o 
 -15   1   1     2799.69     2450.59     66.67 o 
 -13   1   1     3956.16     3642.94     98.46 o 
 -11   1   1     3817.66     3585.01     71.62 o 
  -9   1   1     3993.05     3470.40     64.66 o 
  -7   1   1     3610.46     3478.63     62.33 o 
  -5   1   1     6023.96     5830.23     83.39 o 
  -3   1   1    52094.49    54271.98   1648.37 o 
  -1   1   1   105772.39   122137.48   2848.56 o 
   1   1   1    24160.16    26226.17    456.73 o 
   3   1   1    21738.17    22024.46    289.61 o 
   5   1   1     2409.98     2446.50     69.00 o 
   7   1   1    18285.13    16066.68    206.68 o 
   9   1   1     1206.46     1561.95     38.75 o 
  11   1   1     2905.99     2765.62     65.76 o 
  13   1   1       67.70       93.57     17.44 o 
  15   1   1     3228.07     2915.05     57.42 o 
  17   1   1    14850.78    14619.63    194.86 o 
  19   1   1    12467.74    12079.64    179.85 o 
  21   1   1       20.86        0.00     35.74 o 
  23   1   1      323.29      303.99     53.79 o 
  25   1   1       98.17       37.48     71.66 o 
 -24   2   1      139.10        0.00     71.66 o 
 -22   2   1      180.48      163.96     68.89 o 
 -20   2   1      430.17      459.68    108.58 o 
 -18   2   1     1223.71     1257.67     78.68 o 
 -16   2   1     1507.68     1339.04     55.73 o 
 -14   2   1     3118.33     3117.75     73.85 o 
 -12   2   1     1750.01     2171.76     57.35 o 
 -10   2   1     2032.24     1703.23     46.97 o 
  -8   2   1      988.87     1106.58     34.38 o 
  -6   2   1      198.87      242.91     17.25 o 
  -4   2   1       29.06       71.12     10.90 o 
  -2   2   1      609.31      457.59     19.82 o 
   0   2   1     8356.83     9104.41    132.30 o 
   2   2   1    25570.27    25945.63    316.00 o 
   4   2   1     1376.84     1136.31     50.42 o 
   6   2   1     8974.97     7892.76    118.25 o 
   8   2   1      498.21      333.09     28.59 o 
  10   2   1     1176.96     1007.90     28.31 o 
  12   2   1        0.33        0.00     15.27 o 
  14   2   1      211.46      342.55     29.21 o 
  16   2   1      353.39      411.80     32.67 o 
  18   2   1     4276.20     4538.93    133.26 o 
  20   2   1      130.03      145.64     40.02 o 
  22   2   1        7.42        0.00     44.21 o 
  24   2   1       15.68        9.33     49.72 o 
 -25   3   1       80.00        0.00     82.83 o 
 -23   3   1     5010.26     4452.48    163.12 o 
 -21   3   1     7408.37     7289.15    218.91 o 
 -19   3   1      536.30      651.10     60.05 o 
 -17   3   1     1686.15     1580.19     63.67 o 
 -15   3   1     1462.95     1513.53     95.65 o 
 -13   3   1    10277.33    10110.68    157.37 o 
 -11   3   1    26586.26    27351.54    354.71 o 
  -9   3   1     2003.28     1859.21     47.98 o 
  -7   3   1     4610.21     4392.51     74.75 o 
  -5   3   1    26770.56    27077.76    336.85 o 
  -3   3   1   343304.38   350178.06   7246.00 o 
  -1   3   1    18337.75    18015.81    285.69 o 
   1   3   1     1127.21     1092.07     55.87 o 
   3   3   1    10103.94    11196.15    148.25 o 
   5   3   1    70408.78    69971.30    838.13 o 
   7   3   1      688.00      768.65     30.72 o 
   9   3   1      673.98      611.00     26.04 o 
  11   3   1    15838.25    14760.55    182.54 o 
  13   3   1      628.78      570.40     31.80 o 
  15   3   1     5584.10     5392.43    106.16 o 
  17   3   1     4980.68     4879.37    105.92 o 
  19   3   1     3073.24     2997.41     86.96 o 
  21   3   1     1634.90     1730.07     74.04 o 
  23   3   1     1150.22     1151.21     83.02 o 
 -24   4   1       26.09       34.35    138.05 o 
 -22   4   1     2988.74     2835.90    106.60 o 
 -20   4   1        2.17        0.00     44.05 o 
 -18   4   1     5110.79     4887.11    110.62 o 
 -16   4   1     3041.97     3111.43     82.96 o 
 -14   4   1       95.55       65.18     26.81 o 
 -12   4   1     6991.15     7354.02    127.99 o 
 -10   4   1       21.41        0.00     20.16 o 
  -8   4   1      675.02      659.75     35.95 o 
  -6   4   1    14383.95    14396.02    210.19 o 
  -4   4   1   222540.20   224754.11   2647.33 o 
  -2   4   1    18232.29    19393.98    217.69 o 
   0   4   1     5339.92     5691.07    105.03 o 
   2   4   1     3031.97     2968.92     52.86 o 
   4   4   1    14860.14    13903.37    189.05 o 
   6   4   1    10068.96    10444.48    147.71 o 
   8   4   1     1651.54     1589.97     55.17 o 
  10   4   1       93.40      147.28     18.15 o 
  12   4   1     3523.65     3929.66     81.48 o 
  14   4   1     3471.67     3585.99     90.99 o 
  16   4   1      597.25      640.06     46.84 o 
  18   4   1        6.61        0.00     32.79 o 
  20   4   1     2441.67     2538.27     85.30 o 
  22   4   1      786.07      829.76     62.98 o 
  24   4   1      835.56     1051.24     88.00 o 
 -23   5   1     3309.16     3405.50    117.64 o 
 -21   5   1     1839.61     1909.73     91.77 o 
 -19   5   1       44.08        0.00     54.60 o 
 -17   5   1     1874.99     1769.94     69.05 o 
 -15   5   1     9739.27     9699.82    162.11 o 
 -13   5   1     3572.53     3585.07     82.05 o 
 -11   5   1     6766.10     6955.81    119.25 o 
  -9   5   1    23302.84    24163.61    318.30 o 
  -7   5   1      316.88      211.52     22.80 o 
  -5   5   1     1225.33     1406.90     41.41 o 
  -3   5   1    15327.26    15142.72    176.82 o 
  -1   5   1    11879.18    10809.48    181.57 o 
   1   5   1     1943.65     2206.42     45.39 o 
   3   5   1     1709.23     1490.60     43.70 o 
   5   5   1     6571.20     7478.90    114.24 o 
   7   5   1    65341.83    67826.51    824.08 o 
   9   5   1    49909.79    52407.41    648.09 o 
  11   5   1       24.49       21.16     21.65 o 
  13   5   1        0.65        0.00     24.63 o 
  15   5   1     5004.84     5099.76    105.53 o 
  17   5   1     5207.72     5179.84    112.32 o 
  19   5   1     3256.69     3044.89     90.79 o 
  21   5   1      944.96     1020.84     66.72 o 
  23   5   1       91.15       59.22     47.15 o 
 -22   6   1     1232.64     1223.67     82.87 o 
 -20   6   1     4130.32     4254.20    127.11 o 
 -18   6   1     7812.85     7826.05    150.99 o 
 -16   6   1     5131.92     5065.39    111.12 o 
 -14   6   1       37.59       27.37     29.62 o 
 -12   6   1     2932.45     3071.74     75.73 o 
 -10   6   1     2504.74     2298.19     74.87 o 
  -8   6   1        2.72       91.51     27.58 o 
  -6   6   1     6912.00     7725.75    135.40 o 
  -4   6   1    18989.37    19984.63    316.22 o 
  -2   6   1    10221.88    10378.72    117.74 o 
   0   6   1      157.16      173.06     33.85 o 
   2   6   1     6901.86     6720.79    104.22 o 
   4   6   1     7364.54     7667.77    118.55 o 
   6   6   1      567.24     1005.56     40.95 o 
   8   6   1      183.74      467.17     73.97 o 
  10   6   1     1040.10      895.04     42.63 o 
  12   6   1      467.03      501.55     37.84 o 
  14   6   1        2.24        0.00     26.69 o 
  16   6   1     1224.72     1436.71     63.16 o 
  18   6   1      572.91      500.72     50.73 o 
  20   6   1      303.07      330.44     50.22 o 
  22   6   1        0.49        0.00     43.20 o 
 -23   7   1     1557.33     1569.09    115.84 o 
 -21   7   1     2142.10     2129.61     99.60 o 
 -19   7   1     4427.85     4554.42    130.72 o 
 -17   7   1      580.02      598.68     53.12 o 
 -15   7   1      550.53      553.82     47.25 o 
 -13   7   1     2589.27     2380.71     72.29 o 
 -11   7   1     3949.88     4317.46     92.70 o 
  -9   7   1     8458.19     8704.95    142.73 o 
  -7   7   1     4494.81     5042.02     95.45 o 
  -5   7   1      708.47      823.33     45.85 o 
  -3   7   1       46.59       90.69     18.79 o 
  -1   7   1    36815.00    37413.95    379.96 o 
   1   7   1      535.34      548.69     38.51 o 
   3   7   1       49.48       42.07     32.33 o 
   5   7   1      930.47     1199.34     43.59 o 
   7   7   1     1438.37     1292.91     54.09 o 
   9   7   1     2700.12     2587.08     67.97 o 
  11   7   1     1232.74     1119.96     49.51 o 
  13   7   1      541.77      590.15     44.41 o 
  15   7   1     1716.71     1710.31     90.99 o 
  17   7   1     3176.00     3140.84    106.03 o 
  19   7   1     1720.34     1795.75     76.92 o 
  21   7   1      120.58       50.48     48.84 o 
 -22   8   1      280.29      186.51     61.24 o 
 -20   8   1      625.59      638.23     69.71 o 
 -18   8   1      745.51      913.98     84.98 o 
 -16   8   1     2338.56     2177.81     78.06 o 
 -14   8   1     1851.59     1937.11     79.79 o 
 -12   8   1     1029.87     1092.04     95.02 o 
 -10   8   1     9137.83     9237.47    154.41 o 
  -8   8   1     3524.16     3714.18     83.64 o 
  -6   8   1       14.40       29.01     21.89 o 
  -4   8   1      744.69      770.09     32.23 o 
  -2   8   1    10285.27    10409.15    123.33 o 
   0   8   1    12496.07    13147.06    164.59 o 
   2   8   1       16.28        0.00     36.55 o 
   4   8   1     3895.30     4484.28    127.44 o 
   6   8   1      793.98      854.54     42.27 o 
   8   8   1    15445.23    15694.28    227.20 o 
  10   8   1     3267.97     3507.25     83.92 o 
  12   8   1      527.41      554.51     44.90 o 
  14   8   1        2.02        0.00     30.95 o 
  16   8   1     2143.29     2180.89     77.30 o 
  18   8   1     6668.94     6420.96    153.48 o 
  20   8   1      594.28      647.03     62.84 o 
  22   8   1       12.11        0.00     44.19 o 
 -21   9   1     2504.18     2533.21    109.00 o 
 -19   9   1      237.84      170.87     58.51 o 
 -17   9   1        0.41        0.00     45.63 o 
 -15   9   1       40.12        0.00     35.43 o 
 -13   9   1     1519.21     1586.10     66.98 o 
 -11   9   1       55.44       89.23     32.91 o 
  -9   9   1     2296.12     2238.42     68.23 o 
  -7   9   1     3414.13     3279.96     79.29 o 
  -5   9   1      242.79      251.37     31.10 o 
  -3   9   1    18642.87    18346.38    253.29 o 
  -1   9   1     2393.13     2645.24     54.81 o 
   1   9   1     5371.44     5251.18     96.40 o 
   3   9   1     3145.98     3254.06     74.72 o 
   5   9   1     6023.33     5903.00    109.46 o 
   7   9   1     1915.86     2107.78     78.92 o 
   9   9   1       14.33        0.00     29.37 o 
  11   9   1     3009.45     2999.61     82.64 o 
  13   9   1      666.33      636.81     49.44 o 
  15   9   1     2845.27     2924.94     88.24 o 
  17   9   1     2690.16     2664.71     89.16 o 
  19   9   1     2140.95     2050.04     84.09 o 
  21   9   1      425.72      310.25     58.39 o 
 -20  10   1      894.98      959.19     83.73 o 
 -18  10   1       33.12        0.00     81.63 o 
 -16  10   1       89.52       25.66     49.10 o 
 -14  10   1     1519.76     1393.09     68.62 o 
 -12  10   1     7920.64     8212.15    194.88 o 
 -10  10   1      784.74      848.33     58.97 o 
  -8  10   1     4366.69     4642.98    101.01 o 
  -6  10   1     2920.05     2942.66    116.78 o 
  -4  10   1    11584.02    12098.54    185.19 o 
  -2  10   1    15232.98    14889.00    249.23 o 
   0  10   1     4469.07     4572.66     90.79 o 
   2  10   1     1548.86     1842.87     76.12 o 
   4  10   1     4842.29     5095.09    102.28 o 
   6  10   1    13697.99    13709.92    208.36 o 
   8  10   1      318.78      324.51     46.12 o 
  10  10   1      369.88      388.37     42.78 o 
  12  10   1     2771.63     2632.86     81.87 o 
  14  10   1      293.83      343.07     48.49 o 
  16  10   1     2551.35     2365.63     84.61 o 
  18  10   1     1868.14     1959.79     81.81 o 
  20  10   1     1816.68     1720.38     84.75 o 
 -19  11   1     1862.28     1809.49     94.83 o 
 -17  11   1       80.15        0.00     50.79 o 
 -15  11   1     5188.88     5230.31    140.49 o 
 -13  11   1        5.18        0.62     36.01 o 
 -11  11   1        8.55       46.55     40.22 o 
  -9  11   1      289.61      292.01     43.46 o 
  -7  11   1     8363.13     8438.80    149.66 o 
  -5  11   1       40.07       30.53     38.78 o 
  -3  11   1       26.65        0.00     34.56 o 
  -1  11   1    26292.22    25357.95    808.16 o 
   1  11   1     5323.19     5290.62    175.91 o 
   3  11   1     7062.01     6849.21    228.55 o 
   5  11   1      124.38      117.68     56.33 o 
   7  11   1      832.83      868.20     52.45 o 
   9  11   1     3888.60     3947.68     98.01 o 
  11  11   1       53.19        0.00     34.94 o 
  13  11   1        8.55       68.19     41.75 o 
  15  11   1      392.13      300.53     51.12 o 
  17  11   1     2571.96     2728.77     94.10 o 
  19  11   1      904.42      817.21     67.90 o 
 -18  12   1      711.68      700.34    107.60 o 
 -16  12   1      147.94      133.02     55.85 o 
 -14  12   1      331.25      317.76     59.89 o 
 -12  12   1      749.70      922.55     73.10 o 
 -10  12   1     1911.13     2045.94     89.92 o 
  -8  12   1       89.44       64.41     44.58 o 
  -6  12   1     3888.99     3644.95    105.18 o 
  -4  12   1      155.64       39.14     51.31 o 
  -2  12   1     1578.55     1399.09     89.94 o 
   0  12   1     4342.14     4438.14    148.43 o 
   2  12   1       92.63      248.34     59.99 o 
   4  12   1      819.20      789.78     50.98 o 
   6  12   1       10.50        0.00     38.19 o 
   8  12   1     9054.53     9365.40    167.63 o 
  10  12   1     2867.60     2931.35     94.39 o 
  12  12   1      773.24      743.63     61.98 o 
  14  12   1      569.79      443.38     55.55 o 
  16  12   1     1716.06     1617.04     79.43 o 
 -15  13   1        9.85        0.00     52.44 o 
 -13  13   1      383.22      275.62     61.46 o 
 -11  13   1     1479.39     1451.83     85.99 o 
  -9  13   1     4183.37     4287.88    125.23 o 
  -7  13   1     1426.47     1332.29     77.16 o 
  -5  13   1      745.96      592.38     95.86 o 
  -3  13   1      363.90      294.96     67.76 o 
  -1  13   1      454.10      556.30     79.73 o 
   1  13   1      205.63      233.87     68.68 o 
   3  13   1        3.11       26.53     59.66 o 
   5  13   1       94.13       60.69     61.16 o 
   7  13   1      568.86      623.21     53.97 o 
   9  13   1      520.73      481.22     55.33 o 
  11  13   1       65.55        0.00     43.38 o 
  13  13   1       19.05        0.00     41.92 o 
  15  13   1      403.97      328.73     56.52 o 
 -14  14   1      455.42      456.35     64.70 o 
 -12  14   1      215.53      186.27     69.58 o 
 -10  14   1     1754.23     1992.22     92.40 o 
  -8  14   1       45.71       33.33     65.64 o 
  -6  14   1      450.34      502.08     79.08 o 
  -4  14   1     2018.17     2019.27    114.49 o 
  -2  14   1     6016.04     5842.57    185.79 o 
   0  14   1     2666.74     2538.43    125.19 o 
   2  14   1      510.45      301.42     75.87 o 
   4  14   1       25.60       61.08     96.17 o 
   6  14   1      679.04      659.79     90.00 o 
   8  14   1     2470.29     2628.04    168.97 o 
  10  14   1      494.55      325.04     52.40 o 
  12  14   1        5.80        0.00     43.96 o 
 -11  15   1      483.11      462.88    152.01 o 
  -9  15   1        0.68        0.00     86.87 o 
  -7  15   1      653.66      904.89     97.01 o 
  -5  15   1       35.11      146.00     72.56 o 
  -3  15   1      256.55      582.02     94.00 o 
  -1  15   1      265.68      160.33     72.81 o 
   1  15   1       34.38        0.00     92.14 o 
   3  15   1       71.26       97.41     73.25 o 
   5  15   1      358.18      604.64     95.50 o 
   7  15   1        3.53       59.64     70.77 o 
   9  15   1        9.59        0.00     68.68 o 
  11  15   1     1601.08     1526.26    123.74 o 
  -8  16   1      962.41      953.52    152.32 o 
  -6  16   1      644.16      972.93    188.31 o 
  -4  16   1     2070.46     2179.88    125.90 o 
  -2  16   1     2747.06     2500.84    196.07 o 
   0  16   1     1360.83     1009.83    161.32 o 
   2  16   1     1572.85     1409.92    116.26 o 
   4  16   1       15.09       17.40     74.84 o 
   6  16   1     1413.98     1505.27    174.66 o 
 -24   0   2     3949.88     4054.12    221.51 o 
 -22   0   2      179.39      153.88    101.76 o 
 -20   0   2     9056.76     8825.51    317.06 o 
 -18   0   2      264.64      276.11     82.52 o 
 -16   0   2     7162.07     6985.21    250.05 o 
 -14   0   2     8023.98     7267.52    243.84 o 
 -12   0   2       26.09       48.40     47.16 o 
 -10   0   2      770.40      333.81     51.50 o 
  -8   0   2    19244.63    16030.36    415.71 o 
  -6   0   2    16030.37    17698.17    443.01 o 
  -2   0   2    32917.45    37910.47    890.99 o 
   0   0   2     8025.61     9593.64    245.08 o 
   2   0   2   134711.06   132623.98   3140.80 o 
   4   0   2     5895.94     8751.80    133.51 o 
   6   0   2      506.67      738.32     35.53 o 
   8   0   2    32060.74    29951.70    432.42 o 
  10   0   2     2551.98     2965.17     69.25 o 
  12   0   2    17929.63    19486.91    301.97 o 
  14   0   2      548.51      795.36     45.73 o 
  16   0   2    14358.66    13468.26    232.42 o 
  18   0   2    12614.83    13294.43    236.95 o 
  20   0   2      616.19      670.64     95.19 o 
  22   0   2      189.53      253.77     92.45 o 
  24   0   2       10.57        0.00     91.83 o 
 -25   1   2       32.85       63.36     88.11 o 
 -23   1   2      791.01      658.69     90.66 o 
 -21   1   2      351.35      462.05     74.78 o 
 -19   1   2     2978.97     3254.34    127.45 o 
 -17   1   2     1303.09     1231.94     82.19 o 
 -15   1   2     1154.25     1112.97     75.08 o 
 -13   1   2     2136.10     1705.91     77.62 o 
 -11   1   2    34427.25    34114.04    787.68 o 
  -9   1   2     8466.65     9025.54    499.48 o 
  -7   1   2    20289.74    19396.67    344.40 o 
  -5   1   2     5456.08     5351.19    109.46 o 
  -3   1   2    21296.56    23356.80    397.05 o 
  -1   1   2      607.00      459.67     13.31 o 
   1   1   2    31689.82    28608.45    694.92 o 
   3   1   2      564.19      372.02     11.52 o 
   5   1   2    48087.23    45542.68    464.50 o 
   7   1   2    23055.28    21677.32    224.34 o 
   9   1   2      575.22      643.54     23.47 o 
  11   1   2      839.63      853.61     29.23 o 
  13   1   2     3383.28     3816.84     63.38 o 
  15   1   2      133.21      129.23     21.60 o 
  17   1   2     1125.63     1254.36     44.54 o 
  19   1   2      868.81      980.63     43.93 o 
  21   1   2      227.18      282.67     45.10 o 
  23   1   2     1083.96     1280.68     71.09 o 
 -24   2   2     2266.33     2233.57    124.56 o 
 -22   2   2     5387.17     5143.19    217.47 o 
 -20   2   2      930.35     1027.99     88.98 o 
 -18   2   2      377.12      482.47     67.66 o 
 -16   2   2     2241.73     2136.96    143.02 o 
 -14   2   2    16203.27    15801.59    346.79 o 
 -12   2   2    26211.11    26224.40    393.40 o 
 -10   2   2      895.21     1204.03     46.17 o 
  -8   2   2      422.81      374.44     25.65 o 
  -6   2   2     3150.00     3023.64     61.97 o 
  -4   2   2   207150.63   211517.91   3458.11 o 
  -2   2   2     3638.22     3726.99     74.47 o 
   0   2   2     9709.91    10141.61    147.54 o 
   2   2   2    21392.87    20715.78    255.33 o 
   4   2   2     4826.71     3804.57     60.08 o 
   6   2   2    65823.13    64047.64    629.97 o 
   8   2   2     1051.80      925.55     29.43 o 
  10   2   2       40.25       13.15     11.68 o 
  12   2   2       47.34       21.21     14.09 o 
  14   2   2    26073.30    26003.55    308.23 o 
  16   2   2    13012.14    12705.63    172.56 o 
  18   2   2     3159.08     3010.44     83.08 o 
  20   2   2       98.12       73.58     58.84 o 
  22   2   2      534.97      500.86     53.82 o 
  24   2   2     1431.98     1425.01     77.30 o 
 -25   3   2       69.63        0.00     68.62 o 
 -23   3   2      562.96      507.29     85.72 o 
 -21   3   2        4.85       19.79     63.36 o 
 -19   3   2      192.63      152.66     60.42 o 
 -17   3   2      178.85      156.90     39.10 o 
 -15   3   2     2377.10     2297.22    110.94 o 
 -13   3   2     3202.29     3689.62    168.40 o 
 -11   3   2     2486.69     2689.53     72.21 o 
  -9   3   2     3620.74     3436.16     77.37 o 
  -7   3   2      341.75      324.98     24.22 o 
  -5   3   2     3243.42     3280.97     54.41 o 
  -3   3   2    14868.23    16557.43    285.42 o 
  -1   3   2     5700.86     5651.71     91.20 o 
   1   3   2      702.70      549.61     23.11 o 
   3   3   2     2226.07     2133.05     41.99 o 
   5   3   2     2582.55     2390.01     48.29 o 
   7   3   2     7012.36     6649.10    103.66 o 
   9   3   2      837.32     1120.81     32.65 o 
  11   3   2     1959.27     2274.91     43.31 o 
  13   3   2     1244.34     1038.68     41.35 o 
  15   3   2     1262.62     1233.32     54.38 o 
  17   3   2     1028.06     1140.45     55.73 o 
  19   3   2       49.28        3.73     34.62 o 
  21   3   2      636.96      596.35     54.38 o 
  23   3   2      185.05      194.39     49.53 o 
 -24   4   2     3684.32     3310.85    238.88 o 
 -22   4   2     7474.49     7187.82    227.40 o 
 -20   4   2       13.16        5.66     59.32 o 
 -18   4   2      139.25       86.70     41.81 o 
 -16   4   2      181.02      108.23     38.68 o 
 -14   4   2     9049.89     8771.22    166.81 o 
 -12   4   2    20581.13    19639.50    429.50 o 
 -10   4   2     6723.03     6625.71    111.33 o 
  -8   4   2     9760.07    10384.04    151.48 o 
  -6   4   2    66296.91    72262.21    865.52 o 
  -4   4   2   107376.76   109328.63   1296.24 o 
  -2   4   2    27515.77    29341.36    359.51 o 
   0   4   2     8164.05     8085.33    127.87 o 
   2   4   2    20347.05    20614.87    261.05 o 
   4   4   2     4384.91     3640.66     64.16 o 
   6   4   2     3183.54     2517.77     53.63 o 
   8   4   2     2777.21     2923.89     61.58 o 
  10   4   2     6037.54     5780.82    100.28 o 
  12   4   2    10601.55    10234.81    158.07 o 
  14   4   2    14835.57    14475.23    213.58 o 
  16   4   2    13030.72    13417.22    206.70 o 
  18   4   2      413.21      377.39     47.91 o 
  20   4   2        2.13       31.37     47.46 o 
  22   4   2       49.50        0.00     59.56 o 
  24   4   2     1407.71     1523.84     80.74 o 
 -23   5   2      873.29      821.22    128.44 o 
 -21   5   2     3166.16     3095.61    136.78 o 
 -19   5   2      168.60       99.74     45.73 o 
 -17   5   2     1299.10     1515.35     89.83 o 
 -15   5   2     1587.40     1644.77     70.41 o 
 -13   5   2     3150.68     2998.02     84.69 o 
 -11   5   2     3491.81     3646.71     79.50 o 
  -9   5   2     1040.40     1119.82     44.13 o 
  -7   5   2     3312.04     3592.95     75.14 o 
  -5   5   2    12882.01    13398.47    211.10 o 
  -3   5   2     8936.81     9973.44    136.38 o 
  -1   5   2      784.56      933.41     27.81 o 
   1   5   2     8274.82     7228.56    127.62 o 
   3   5   2    11348.71     9523.83    172.49 o 
   5   5   2     1702.52     1702.65     44.40 o 
   7   5   2     1317.82     1881.18     54.63 o 
   9   5   2      210.67      105.90     21.74 o 
  11   5   2      725.83      781.15     42.04 o 
  13   5   2     4318.06     4339.08     92.01 o 
  15   5   2     3096.79     3276.84     83.67 o 
  17   5   2      280.55      294.10     40.94 o 
  19   5   2      466.79      589.85     71.67 o 
  21   5   2      577.80      491.73     53.86 o 
  23   5   2     2532.39     2693.55     96.79 o 
 -22   6   2     1010.54      942.42     99.03 o 
 -20   6   2     1754.08     1616.03     86.90 o 
 -18   6   2       18.43       30.91     43.62 o 
 -16   6   2      853.77      948.01     63.44 o 
 -14   6   2      280.07      299.51     41.82 o 
 -12   6   2     2854.27     3114.96     77.37 o 
 -10   6   2     2809.04     2996.25     99.95 o 
  -8   6   2        7.07       13.93     35.73 o 
  -6   6   2    35890.19    37075.11    537.07 o 
  -4   6   2    58381.54    66201.52    797.73 o 
  -2   6   2    28459.61    26158.32    329.16 o 
   0   6   2      356.57      318.08     19.52 o 
   2   6   2      410.31      417.75     38.96 o 
   4   6   2      589.76      578.73     51.94 o 
   6   6   2    23436.37    22662.43    339.06 o 
   8   6   2     7457.48     7455.81    123.59 o 
  10   6   2      737.59      735.74     37.06 o 
  12   6   2     1589.45     1642.52     57.36 o 
  14   6   2     2488.65     2434.69     72.07 o 
  16   6   2     8035.05     8175.58    152.87 o 
  18   6   2     1747.98     1713.30     70.84 o 
  20   6   2      115.93       99.60     44.81 o 
  22   6   2       13.80        0.00     43.54 o 
 -23   7   2      488.26      407.78     91.23 o 
 -21   7   2      102.64        0.00     51.06 o 
 -19   7   2     7837.35     8048.76    208.38 o 
 -17   7   2     1147.38     1193.89     72.93 o 
 -15   7   2     8219.19     8282.24    171.33 o 
 -13   7   2      442.11      548.28     59.13 o 
 -11   7   2     5594.49     5993.46    125.00 o 
  -9   7   2     2055.83     2027.96     60.76 o 
  -7   7   2    78429.52    79554.73   1115.94 o 
  -5   7   2    12227.76    12765.51    210.27 o 
  -3   7   2       31.34       40.95     13.51 o 
  -1   7   2    21512.96    20396.34    238.13 o 
   1   7   2     2303.31     1763.27     47.55 o 
   3   7   2     2440.73     2893.49     63.39 o 
   5   7   2     3317.91     3710.37     99.41 o 
   7   7   2     1232.87      903.40     41.68 o 
   9   7   2     5228.51     5779.88    107.72 o 
  11   7   2     2699.90     2742.21     65.06 o 
  13   7   2     1373.43     1398.53     57.81 o 
  15   7   2     1441.41     1393.24     74.87 o 
  17   7   2     5584.56     5737.18    124.22 o 
  19   7   2      212.30      189.16     44.49 o 
  21   7   2     1401.71     1222.01     74.78 o 
 -22   8   2     3080.49     3264.65    120.15 o 
 -20   8   2       12.80        0.00     63.80 o 
 -18   8   2      184.03       64.59     84.37 o 
 -16   8   2       56.87       71.29     43.97 o 
 -14   8   2      981.54     1268.46     70.73 o 
 -12   8   2     2414.06     2522.56     85.43 o 
 -10   8   2     3303.88     3149.66    104.31 o 
  -8   8   2     9703.73    10060.88    183.51 o 
  -6   8   2     1249.32     1542.64     80.10 o 
  -4   8   2    17061.13    15516.91    215.42 o 
  -2   8   2     3116.50     3469.15     61.95 o 
   0   8   2    11197.33    11089.93    162.65 o 
   2   8   2       53.35       49.95     20.12 o 
   4   8   2    16349.17    16168.40    227.18 o 
   6   8   2     6429.52     5987.75    142.68 o 
   8   8   2      609.78      717.71     41.69 o 
  10   8   2     3587.02     3457.58     84.49 o 
  12   8   2      472.13      635.98     46.27 o 
  14   8   2     4696.17     4774.53    120.45 o 
  16   8   2     2629.65     2432.01     81.07 o 
  18   8   2      791.42      907.25     63.19 o 
  20   8   2      119.85      152.08     50.00 o 
 -21   9   2     1282.83     1338.07     89.75 o 
 -19   9   2      736.55      763.42    109.48 o 
 -17   9   2      476.12      449.17     61.24 o 
 -15   9   2      305.94      340.20     71.56 o 
 -13   9   2      147.30       92.70     45.57 o 
 -11   9   2      352.89      296.37     45.11 o 
  -9   9   2        1.25       21.67     37.60 o 
  -7   9   2     1553.73     1679.29     89.87 o 
  -5   9   2     9390.48     9392.42    191.04 o 
  -3   9   2     2924.14     3404.26    114.90 o 
  -1   9   2    15050.96    15869.57    221.46 o 
   1   9   2     1534.23     1570.53     75.19 o 
   3   9   2     2274.80     2342.31     66.45 o 
   5   9   2     5522.73     5832.91    109.48 o 
   7   9   2      158.84      182.76     32.10 o 
   9   9   2     1083.22     1043.51     53.19 o 
  11   9   2      194.35      105.41     35.14 o 
  13   9   2      917.78      871.21     54.31 o 
  15   9   2     1933.41     1897.81     73.86 o 
  17   9   2      634.63      674.65     85.71 o 
  19   9   2     1996.45     1907.28     87.85 o 
  21   9   2      164.63      107.79     58.57 o 
 -20  10   2      168.10      157.03     91.71 o 
 -18  10   2       20.82        0.00     49.57 o 
 -16  10   2      785.91      746.78     69.06 o 
 -14  10   2     1702.02     2067.75     89.60 o 
 -12  10   2     1502.16     1882.73     84.72 o 
 -10  10   2     1484.01     1465.77     71.54 o 
  -8  10   2      703.42      746.12     64.28 o 
  -6  10   2      218.16      304.27     50.81 o 
  -4  10   2     5534.15     5603.62    124.31 o 
  -2  10   2     3097.61     2901.28     99.59 o 
   0  10   2      175.49      160.02     29.10 o 
   2  10   2        0.67        0.00     24.20 o 
   4  10   2     6062.65     6092.06    131.02 o 
   6  10   2     2402.55     2525.77     73.84 o 
   8  10   2      195.24      144.20     35.37 o 
  10  10   2     3300.68     3232.10     87.40 o 
  12  10   2      120.18       76.86     36.88 o 
  14  10   2      690.53      861.88     58.93 o 
  16  10   2      732.59      773.68     59.93 o 
  18  10   2      807.89      825.33     65.47 o 
  20  10   2        6.52        2.40     48.93 o 
 -19  11   2        4.94        0.00     51.93 o 
 -17  11   2      204.51      167.58     55.38 o 
 -15  11   2     1948.79     1886.12     89.24 o 
 -13  11   2     5874.77     5692.06    144.77 o 
 -11  11   2     1664.82     1642.45    126.52 o 
  -9  11   2     1647.02     1361.73     72.48 o 
  -7  11   2      882.27      933.31     75.49 o 
  -5  11   2     9478.88    10098.15    191.93 o 
  -3  11   2     3044.94     3152.97     91.57 o 
  -1  11   2     4774.95     4816.30    225.85 o 
   1  11   2     2093.16     2536.51    101.34 o 
   3  11   2     3404.36     3687.40    106.22 o 
   5  11   2     3379.37     3409.35     86.75 o 
   7  11   2      360.08      402.46     43.77 o 
   9  11   2      116.98       71.88     37.44 o 
  11  11   2      169.81      110.90     44.60 o 
  13  11   2     1889.79     1938.85     77.51 o 
  15  11   2     4525.18     4296.51    111.70 o 
  17  11   2     2033.36     1981.27     82.73 o 
 -18  12   2       12.15        0.00     52.22 o 
 -16  12   2     1606.32     1609.42     97.71 o 
 -14  12   2     1233.01     1250.00     80.70 o 
 -12  12   2      549.06      548.47     63.91 o 
 -10  12   2     8207.68     8254.28    180.02 o 
  -8  12   2        5.92        0.00     41.99 o 
  -6  12   2     2541.98     2530.52    124.37 o 
  -4  12   2       45.23        7.71     79.11 o 
  -2  12   2     1106.39     1248.44     88.86 o 
   0  12   2     1966.29     1991.03    103.56 o 
   2  12   2     4468.75     4628.38    152.21 o 
   4  12   2     1481.40     1576.83     74.87 o 
   6  12   2        7.34        0.00     32.75 o 
   8  12   2     4601.61     4742.75    110.77 o 
  10  12   2       23.98        0.00     37.80 o 
  12  12   2     1914.37     1842.82     77.78 o 
  14  12   2      765.47      904.06     59.21 o 
  16  12   2     2182.71     2110.38     86.34 o 
 -15  13   2     1468.27     1756.01     93.65 o 
 -13  13   2      104.86       71.87     73.29 o 
 -11  13   2     4342.65     4234.86    162.23 o 
  -9  13   2     2305.89     2597.46    100.25 o 
  -7  13   2     4225.22     4437.06    167.22 o 
  -5  13   2     1950.01     1598.03    102.39 o 
  -3  13   2     3568.97     3386.26    135.47 o 
  -1  13   2     2390.04     2629.20    122.12 o 
   1  13   2      304.39      349.16     72.53 o 
   3  13   2     1252.43     1345.18    139.92 o 
   5  13   2     1924.41     1781.24     83.57 o 
   7  13   2     4344.81     4404.04    108.24 o 
   9  13   2     3200.62     3111.28     93.98 o 
  11  13   2      135.38      111.74     46.10 o 
  13  13   2      859.89      942.40     69.26 o 
  15  13   2      843.09      911.09     68.99 o 
 -14  14   2       12.75        0.00     56.35 o 
 -12  14   2        8.89        0.00     50.18 o 
 -10  14   2      687.90      594.24     72.64 o 
  -8  14   2        0.32       11.10     61.19 o 
  -6  14   2       66.46        0.00     59.23 o 
  -4  14   2     1803.26     2028.72    115.43 o 
  -2  14   2      158.69      219.81     73.05 o 
   0  14   2      178.49      171.15     73.49 o 
   2  14   2      604.40      614.25     85.75 o 
   4  14   2      344.22      439.45     80.03 o 
   6  14   2      440.32      529.21     86.66 o 
   8  14   2        6.49        0.00     41.00 o 
  10  14   2      542.74      474.73     55.52 o 
  12  14   2      138.73        0.00     44.86 o 
 -11  15   2      317.02      130.26     77.96 o 
  -9  15   2      571.05      712.24     95.24 o 
  -7  15   2      144.39       52.20    119.44 o 
  -5  15   2     3422.38     3483.99    156.36 o 
  -3  15   2     4840.97     4879.14    174.39 o 
  -1  15   2      122.04        6.18     68.81 o 
   1  15   2      328.65      320.84     82.95 o 
   3  15   2      916.23      912.54    101.88 o 
   5  15   2     6775.73     7048.81    215.93 o 
   7  15   2     2586.06     2327.45    130.23 o 
   9  15   2      347.97      215.97     79.01 o 
  11  15   2        2.95        0.00     47.08 o 
  -6  16   2      969.40     1153.62    158.22 o 
  -4  16   2      110.50       97.34     74.29 o 
  -2  16   2       71.90        0.00     79.11 o 
   0  16   2       47.34        0.00     70.53 o 
   2  16   2       52.51        0.00    131.23 o 
   4  16   2      237.51      272.65     90.02 o 
   6  16   2      169.44      211.81     81.96 o 
 -25   1   3     3514.27     3751.20    157.65 o 
 -23   1   3      223.12      279.56     74.80 o 
 -21   1   3       35.82        0.00     59.62 o 
 -19   1   3      275.75      288.23     65.26 o 
 -17   1   3    17381.12    15855.72    493.58 o 
 -15   1   3     9633.14     9524.07    216.95 o 
 -13   1   3     6495.12     6029.84    150.92 o 
 -11   1   3       10.60       85.18     32.24 o 
  -9   1   3      390.44      344.63     72.90 o 
  -7   1   3    25396.02    24360.69    426.45 o 
  -5   1   3    13777.07    14966.50    267.41 o 
  -3   1   3     2976.49     2769.31     51.19 o 
  -1   1   3    13654.04    14916.51    251.92 o 
   1   1   3    14125.33    14279.72    414.53 o 
   3   1   3    98488.09   101022.93   1376.74 o 
   5   1   3      501.92      487.68     38.89 o 
   7   1   3     9369.48     8605.86     99.34 o 
   9   1   3      887.85     1115.55     31.22 o 
  11   1   3     6276.96     5799.93     79.84 o 
  13   1   3     6463.94     6406.05     89.73 o 
  15   1   3     5428.44     5180.05     81.57 o 
  17   1   3     4381.40     4338.33     77.26 o 
  19   1   3      327.96      212.75     39.51 o 
  21   1   3     3168.53     3342.44     93.44 o 
  23   1   3      727.22      639.64     85.55 o 
 -24   2   3      565.31      591.52     92.08 o 
 -22   2   3      296.64      407.66     77.62 o 
 -20   2   3       41.03       56.85     56.95 o 
 -18   2   3     2446.23     2532.30    130.30 o 
 -16   2   3     5048.29     4293.45    136.00 o 
 -14   2   3      211.87      247.36     49.02 o 
 -12   2   3        4.17       83.89     32.69 o 
 -10   2   3     1216.21     1207.55     81.28 o 
  -8   2   3     3145.21     2751.08     79.62 o 
  -6   2   3       14.28        0.00     17.99 o 
  -4   2   3     3960.06     3456.23     80.67 o 
  -2   2   3    49336.32    51073.70   1022.85 o 
   0   2   3     1356.43      817.49     20.99 o 
   2   2   3        8.95      102.14     17.37 o 
   4   2   3     1955.55     1898.44     51.58 o 
   6   2   3      105.56      144.83     11.18 o 
   8   2   3       58.78      101.23     14.04 o 
  10   2   3     2345.76     1998.04     39.78 o 
  12   2   3       94.91       79.24     16.76 o 
  14   2   3     1102.00     1181.12     50.01 o 
  16   2   3      477.04      519.16     34.83 o 
  18   2   3     1228.01     1361.40     61.10 o 
  20   2   3      816.16      913.20     57.55 o 
  22   2   3       58.17       36.26     42.60 o 
  24   2   3      123.28       96.39     54.73 o 
 -25   3   3      871.08      778.83    153.57 o 
 -23   3   3     7827.00     7182.27    308.06 o 
 -21   3   3     1737.62     1634.87    106.04 o 
 -19   3   3     1601.76     1398.96     93.94 o 
 -17   3   3      571.21      546.29     68.61 o 
 -15   3   3    10639.55    11273.31    248.32 o 
 -13   3   3    19029.98    17587.65    963.27 o 
 -11   3   3      220.02      130.10     49.64 o 
  -9   3   3     4591.07     4606.77    138.67 o 
  -7   3   3    19643.20    21030.17    376.22 o 
  -5   3   3    11832.50    11093.26    169.65 o 
  -3   3   3      727.92      934.67     30.54 o 
  -1   3   3     5535.71     6040.49     98.23 o 
   1   3   3    28605.51    25732.42    313.77 o 
   3   3   3    15784.84    13222.12    173.41 o 
   5   3   3    22497.33    22574.57    254.67 o 
   7   3   3     5304.63     5573.82     78.41 o 
   9   3   3    10528.36    10317.59    132.47 o 
  11   3   3     8590.63     8102.99    102.00 o 
  13   3   3    31581.73    31278.07    362.02 o 
  15   3   3    13572.68    13585.04    204.04 o 
  17   3   3      189.44      172.38     35.50 o 
  19   3   3       94.12       81.98     36.61 o 
  21   3   3      620.42      706.66     57.37 o 
  23   3   3     4063.28     4515.00    174.00 o 
 -24   4   3      285.30      314.81     82.03 o 
 -22   4   3     2376.16     2486.26    128.03 o 
 -20   4   3      831.78     1070.13     93.14 o 
 -18   4   3     4801.05     4724.65    231.43 o 
 -16   4   3       84.54      100.40     50.16 o 
 -14   4   3    10956.77    10792.82    237.25 o 
 -12   4   3     2475.89     2529.62     74.36 o 
 -10   4   3    10758.54    10900.99    185.02 o 
  -8   4   3     7316.57     7478.93    184.35 o 
  -6   4   3     2976.39     3004.05     68.91 o 
  -4   4   3     7778.82     8431.30    135.37 o 
  -2   4   3    10477.91     9006.03    141.47 o 
   0   4   3     2644.51     2072.92     47.93 o 
   2   4   3     3460.34     3542.46     53.67 o 
   4   4   3    29928.91    27978.37    351.13 o 
   6   4   3     3317.56     3768.92    101.56 o 
   8   4   3      297.37      421.35     22.83 o 
  10   4   3     1084.53      998.47     34.24 o 
  12   4   3     1510.81     1531.75     53.96 o 
  14   4   3     6949.42     7398.61    140.78 o 
  16   4   3      126.43      114.56     33.86 o 
  18   4   3      440.88      551.09     54.04 o 
  20   4   3     4926.48     4808.04    113.33 o 
  22   4   3      151.31      300.11     58.78 o 
 -23   5   3     1370.75     1524.23    116.02 o 
 -21   5   3      204.73      298.24     74.77 o 
 -19   5   3      219.90      179.82     65.35 o 
 -17   5   3      808.22      926.87     82.48 o 
 -15   5   3       28.03       35.34     33.49 o 
 -13   5   3      163.45      193.16     35.89 o 
 -11   5   3    13974.13    14735.88    243.27 o 
  -9   5   3     3664.63     4029.63     74.06 o 
  -7   5   3    64664.87    71432.89   1304.72 o 
  -5   5   3    79769.66    89283.64   1066.16 o 
  -3   5   3    39284.41    39554.45    553.45 o 
  -1   5   3    15789.68    15553.67    292.45 o 
   1   5   3    10210.38     8422.06    121.84 o 
   3   5   3     4894.05     5066.90     84.12 o 
   5   5   3     1941.14     1749.32     46.20 o 
   7   5   3    12399.23    11940.91    171.66 o 
   9   5   3        0.52        0.00     19.35 o 
  11   5   3    17627.63    18314.67    254.48 o 
  13   5   3     9357.77     9219.80    151.65 o 
  15   5   3     4530.25     4525.35     98.93 o 
  17   5   3     6320.92     6476.06    127.89 o 
  19   5   3       26.71        3.02     37.35 o 
  21   5   3      555.88      543.17     55.52 o 
  23   5   3       11.53        0.00     60.03 o 
 -22   6   3       18.37        0.00     76.01 o 
 -20   6   3       14.38        0.00     61.74 o 
 -18   6   3      191.70      277.34     71.04 o 
 -16   6   3       13.81        0.00     37.73 o 
 -14   6   3      107.55       79.18     36.49 o 
 -12   6   3       27.15        0.00     28.23 o 
 -10   6   3     2218.23     2081.49     68.84 o 
  -8   6   3     3218.88     3497.52     67.67 o 
  -6   6   3     1828.25     2866.53     58.14 o 
  -4   6   3      581.87      870.15     40.57 o 
  -2   6   3     2029.45     2862.06     65.85 o 
   0   6   3     3424.87     2946.50     59.38 o 
   2   6   3     1838.26     1974.45     48.72 o 
   4   6   3    11668.64    11313.24    163.29 o 
   6   6   3      763.99      884.61     38.78 o 
   8   6   3     4307.73     4697.87     90.43 o 
  10   6   3        6.19        0.00     23.99 o 
  12   6   3     4463.36     4323.88     92.85 o 
  14   6   3     2806.59     2609.04    112.57 o 
  16   6   3      404.20      471.19     44.92 o 
  18   6   3      392.84      488.48     49.74 o 
  20   6   3     2248.78     2289.82    100.66 o 
  22   6   3     2992.82     2974.36    117.82 o 
 -23   7   3      438.95      551.49     93.23 o 
 -21   7   3      207.98       55.87     73.46 o 
 -19   7   3        1.50        0.00     54.72 o 
 -17   7   3      732.79      848.53     67.36 o 
 -15   7   3      305.90      532.43     54.84 o 
 -13   7   3      845.41      853.45     71.00 o 
 -11   7   3      933.01     1087.17     70.32 o 
  -9   7   3    15627.83    16723.87    273.15 o 
  -7   7   3    23807.99    24051.50    367.80 o 
  -5   7   3     8308.34     8472.88    126.89 o 
  -3   7   3       33.13       31.23     17.61 o 
  -1   7   3     1540.11     1345.84     47.11 o 
   1   7   3     5922.43     5458.49     94.07 o 
   3   7   3     1464.33     1350.80     44.48 o 
   5   7   3      898.02     1149.47     44.67 o 
   7   7   3     6083.64     5733.15    104.62 o 
   9   7   3      250.93      328.39     32.88 o 
  11   7   3     2977.32     2937.25     68.30 o 
  13   7   3     3986.13     3924.35    102.45 o 
  15   7   3     4084.95     3935.09     96.20 o 
  17   7   3        4.44       36.33     37.44 o 
  19   7   3     2499.62     2296.61    126.27 o 
  21   7   3     2096.91     2128.05     86.90 o 
 -22   8   3      394.14      343.17     99.58 o 
 -20   8   3      996.19      979.43    101.77 o 
 -18   8   3      280.03      184.90     53.44 o 
 -16   8   3     5104.89     5288.82    137.30 o 
 -14   8   3      173.01      342.09     51.58 o 
 -12   8   3        8.18       21.62     41.41 o 
 -10   8   3      109.22      145.06     36.29 o 
  -8   8   3    23414.77    24221.83    394.84 o 
  -6   8   3    18224.66    19459.54    308.06 o 
  -4   8   3     4431.68     4869.68     86.83 o 
  -2   8   3    21204.16    22095.85    260.67 o 
   0   8   3     1887.90     1990.19     53.95 o 
   2   8   3     3903.87     3892.78     79.60 o 
   4   8   3      202.89      212.23     44.96 o 
   6   8   3      163.48       72.76     24.95 o 
   8   8   3       30.84        0.47     23.40 o 
  10   8   3        4.41        0.00     25.76 o 
  12   8   3     4420.23     4678.91    103.04 o 
  14   8   3      667.67      635.41     62.42 o 
  16   8   3      979.10     1056.13     61.22 o 
  18   8   3     1816.89     1777.27     76.06 o 
  20   8   3       76.41       83.89     46.37 o 
 -21   9   3      299.33      261.79    101.76 o 
 -19   9   3      105.34       28.27     50.50 o 
 -17   9   3      569.56      490.62     61.55 o 
 -15   9   3     6333.76     6585.97    157.88 o 
 -13   9   3    11010.24    11774.11    225.56 o 
 -11   9   3        3.78        0.00     32.84 o 
  -9   9   3      293.69      213.27     39.12 o 
  -7   9   3      478.71      400.65     71.47 o 
  -5   9   3    13670.04    13479.60    254.33 o 
  -3   9   3      581.05      466.77     33.48 o 
  -1   9   3     2558.68     2897.31     68.28 o 
   1   9   3     5388.18     5692.08    104.51 o 
   3   9   3     4590.12     4492.70     95.71 o 
   5   9   3     8820.07     9122.02    150.04 o 
   7   9   3      603.24      547.39     88.75 o 
   9   9   3      332.43      300.19     39.23 o 
  11   9   3      167.24      120.31     34.88 o 
  13   9   3     4247.07     4210.79    101.15 o 
  15   9   3     1829.75     1792.98     72.64 o 
  17   9   3       20.66        0.00     40.62 o 
  19   9   3       24.22        0.00     44.74 o 
 -20  10   3        0.08        0.00    103.93 o 
 -18  10   3      232.00       36.06     65.68 o 
 -16  10   3     1126.43     1207.31     80.66 o 
 -14  10   3     5221.33     5653.68    144.19 o 
 -12  10   3       41.98      104.75     47.82 o 
 -10  10   3     9733.27     9580.93    189.98 o 
  -8  10   3      529.92      562.28     50.76 o 
  -6  10   3     9487.66     9671.37    184.00 o 
  -4  10   3    18277.62    17981.24    294.38 o 
  -2  10   3      822.04      857.61     67.62 o 
   0  10   3     2822.44     2546.32     67.71 o 
   2  10   3     1199.88     1384.46     54.69 o 
   4  10   3     9978.71     9790.99    161.02 o 
   6  10   3     2438.27     2685.01     76.38 o 
   8  10   3     1631.00     1566.84     62.94 o 
  10  10   3       44.29        0.00     31.24 o 
  12  10   3      972.29     1048.73     60.26 o 
  14  10   3     6604.56     6531.80    135.45 o 
  16  10   3      752.24      826.33     60.05 o 
  18  10   3      385.21      401.32     54.51 o 
 -19  11   3       62.69        0.00     52.09 o 
 -17  11   3     1996.17     2250.60     98.50 o 
 -15  11   3     1185.82     1197.58     92.59 o 
 -13  11   3       55.61      111.95     49.11 o 
 -11  11   3     9251.71     9690.48    198.09 o 
  -9  11   3      883.49      904.22     64.74 o 
  -7  11   3     4822.51     5126.42    163.03 o 
  -5  11   3     1154.07     1101.29    116.26 o 
  -3  11   3     5089.66     5124.88    222.75 o 
  -1  11   3     4784.21     4666.57    147.59 o 
   1  11   3    11637.55    11191.54    207.93 o 
   3  11   3    13653.95    14168.54    241.89 o 
   5  11   3     1342.57     1309.80     59.30 o 
   7  11   3     2423.01     2364.29     76.04 o 
   9  11   3     1067.83     1042.51     59.90 o 
  11  11   3     1937.84     1979.53     91.35 o 
  13  11   3      368.78      323.27     49.85 o 
  15  11   3      757.82      843.19     63.01 o 
  17  11   3     2389.09     2121.55     84.12 o 
 -16  12   3     1155.64     1426.10    116.91 o 
 -14  12   3      595.22      640.25     67.13 o 
 -12  12   3     7912.24     7465.25    171.92 o 
 -10  12   3     4608.80     4573.83    128.51 o 
  -8  12   3     3837.57     3929.16    114.76 o 
  -6  12   3     5616.81     5327.95    131.16 o 
  -4  12   3     1336.48     1235.71     89.62 o 
  -2  12   3      861.85      976.29    115.72 o 
   0  12   3     2175.02     2004.50    104.20 o 
   2  12   3     5077.04     5079.04    127.25 o 
   4  12   3       81.81      101.37     43.28 o 
   6  12   3     1179.35     1120.74     60.50 o 
   8  12   3     1955.33     1975.80     74.57 o 
  10  12   3      879.68      917.34     61.41 o 
  12  12   3     6204.49     5779.25    150.46 o 
  14  12   3     4119.77     3922.79    137.26 o 
  16  12   3     1449.26     1443.72     77.48 o 
 -15  13   3      265.03      291.34     62.76 o 
 -13  13   3      624.20      561.77     65.82 o 
 -11  13   3      119.72       52.91     50.19 o 
  -9  13   3       53.94      242.16     69.66 o 
  -7  13   3     2248.24     2545.77    192.96 o 
  -5  13   3     1365.76     1079.65    137.43 o 
  -3  13   3        5.65        0.00     61.69 o 
  -1  13   3      871.14      911.63     90.75 o 
   1  13   3      632.06      688.31     83.07 o 
   3  13   3     1123.39     1253.57    139.60 o 
   5  13   3       15.24        0.00     45.22 o 
   7  13   3     1212.99     1254.92     90.27 o 
   9  13   3       28.79        0.00     40.04 o 
  11  13   3      874.71      888.67     64.75 o 
  13  13   3      651.49      595.61     72.71 o 
  15  13   3      391.59      356.12     55.36 o 
 -14  14   3     1645.46     1743.89     98.90 o 
 -12  14   3     1849.55     1619.49     92.30 o 
 -10  14   3      692.01      657.08     86.87 o 
  -8  14   3     2917.53     2905.15    166.60 o 
  -6  14   3     2164.70     2134.14    117.10 o 
  -4  14   3     1059.52     1157.16    148.60 o 
  -2  14   3      801.13      924.13    152.63 o 
   0  14   3     2026.62     1912.26    120.99 o 
   2  14   3     1344.24     1204.94    174.35 o 
   4  14   3     1930.27     2037.69    118.88 o 
   6  14   3     4099.68     4161.38    159.32 o 
   8  14   3      802.61      754.58     60.85 o 
  10  14   3      263.01      186.77     52.84 o 
  12  14   3     1025.13     1010.96     71.08 o 
 -11  15   3      307.23       92.52     75.22 o 
  -9  15   3      537.46      436.78     81.68 o 
  -7  15   3      169.06       74.72     71.04 o 
  -5  15   3      655.37      854.32    206.30 o 
  -3  15   3        1.15        0.00     67.05 o 
  -1  15   3      123.22       24.15    111.68 o 
   1  15   3      272.61       62.30     71.55 o 
   3  15   3       10.17        0.00     68.29 o 
   5  15   3      121.93      208.12    107.34 o 
   7  15   3      188.88      200.33     91.21 o 
   9  15   3       60.49        0.00     53.52 o 
  -6  16   3     1946.82     1746.14    119.01 o 
  -4  16   3     3076.15     2993.20    144.82 o 
  -2  16   3        3.23        1.82     75.18 o 
   0  16   3      156.57      175.22     80.34 o 
   2  16   3      392.14      247.83     93.07 o 
   4  16   3     3023.16     3429.28    154.45 o 
   6  16   3     1139.07     1183.12    112.50 o 
 -24   0   4      567.42      630.39    125.95 o 
 -22   0   4     2451.89     2332.95    168.15 o 
 -20   0   4       27.06       13.65     77.56 o 
 -18   0   4    20490.30    18981.92    543.53 o 
 -16   0   4    38042.07    36644.72    938.14 o 
 -14   0   4     1305.14      980.96     96.17 o 
 -12   0   4      157.87      555.32     73.84 o 
 -10   0   4     9529.95     8061.71    246.32 o 
  -8   0   4    24541.37    22882.17    576.41 o 
  -6   0   4     3055.95     3297.78    114.79 o 
  -4   0   4      530.43      640.32     44.05 o 
  -2   0   4    39465.00    37154.75    907.12 o 
   0   0   4    61864.95    60396.16   1450.65 o 
   2   0   4   680109.44   620233.31  14572.26 o 
   4   0   4   102004.84   109184.91   1816.41 o 
   6   0   4      203.68      200.92     25.71 o 
   8   0   4      169.87      170.23     29.59 o 
  10   0   4    38114.44    36438.86    529.14 o 
  12   0   4     5515.94     5925.02    118.88 o 
  14   0   4     3888.79     3675.97     91.09 o 
  16   0   4     5092.56     5009.70    161.88 o 
  18   0   4      358.87      334.78     54.98 o 
  20   0   4    10701.95    10408.32    371.04 o 
 -25   1   4      685.94      913.31    100.97 o 
 -23   1   4       23.21        0.00     62.28 o 
 -21   1   4     1509.10     1403.32     99.59 o 
 -19   1   4        3.20        0.00     53.96 o 
 -17   1   4     9277.54     9047.47    219.15 o 
 -15   1   4     4943.86     4890.08    165.97 o 
 -13   1   4       47.31       37.87     38.60 o 
 -11   1   4     5921.59     6069.80    145.65 o 
  -9   1   4     2741.61     2319.48     76.12 o 
  -7   1   4      540.68      618.16     41.17 o 
  -5   1   4    49283.58    49213.10    823.72 o 
  -3   1   4    20119.26    18565.84    263.99 o 
  -1   1   4     1885.70     2023.78     57.25 o 
   1   1   4      304.49      763.67     85.93 o 
   3   1   4   170299.11   172437.72   3472.13 o 
   5   1   4     8506.41     8674.87     97.83 o 
   7   1   4      291.06      395.26     19.89 o 
   9   1   4       49.02       45.17     12.90 o 
  11   1   4     1597.76     1582.05     45.60 o 
  13   1   4      590.00      563.64     28.14 o 
  15   1   4      166.43      312.42     26.87 o 
  17   1   4       13.09        0.00     25.75 o 
  19   1   4     1449.29     1582.62     94.32 o 
  21   1   4      289.52      351.44     53.76 o 
 -24   2   4     1538.29     1505.14    110.43 o 
 -22   2   4        4.78        0.00     59.97 o 
 -20   2   4      197.43      270.45     67.73 o 
 -18   2   4      259.00      201.55     63.16 o 
 -16   2   4     7868.66     7520.48    189.97 o 
 -14   2   4     9713.13     9780.76    293.48 o 
 -12   2   4     3417.88     3172.25    100.91 o 
 -10   2   4     3284.72     3026.32     93.23 o 
  -8   2   4    16511.21    16686.10    478.69 o 
  -6   2   4    89355.47    89502.37   1482.05 o 
  -4   2   4      261.17      352.07     20.89 o 
  -2   2   4     2438.91     2417.26     75.63 o 
   0   2   4     7631.92     8096.49    107.71 o 
   2   2   4    21008.69    23666.53    488.88 o 
   4   2   4     4484.60     3799.34     55.17 o 
   6   2   4     3431.70     3858.10     67.31 o 
   8   2   4     4372.83     4249.73     66.27 o 
  10   2   4     6590.19     6159.88     82.28 o 
  12   2   4    12493.23    12434.42    161.95 o 
  14   2   4    12000.26    11657.99    177.55 o 
  16   2   4        2.14        0.00     30.11 o 
  18   2   4     1219.02     1197.52     70.50 o 
  20   2   4      558.25      657.43     73.91 o 
  22   2   4     5402.72     5425.33    179.11 o 
  24   2   4      692.06      737.73    145.81 o 
 -25   3   4       42.39        0.00     65.74 o 
 -23   3   4      387.07      741.90     89.05 o 
 -21   3   4      267.43      270.34     70.83 o 
 -19   3   4       33.37       27.12     56.59 o 
 -17   3   4      714.40      824.06     77.87 o 
 -15   3   4      713.60      861.13     88.73 o 
 -13   3   4     2875.88     3085.01    105.69 o 
 -11   3   4     3535.83     4071.78    114.51 o 
  -9   3   4     1259.97      927.05    130.30 o 
  -7   3   4      572.63      498.58     29.81 o 
  -5   3   4    15244.59    15475.96    229.98 o 
  -3   3   4     8066.71     8443.79    133.34 o 
  -1   3   4    14610.59    15101.51    220.77 o 
   1   3   4     5499.45     5503.12     80.62 o 
   3   3   4      307.95      351.38     16.76 o 
   5   3   4      360.31      349.95     21.32 o 
   7   3   4       44.91       78.55     14.58 o 
   9   3   4    13085.28    12719.13    147.74 o 
  11   3   4       78.77      143.76     25.44 o 
  13   3   4       42.46       67.10     39.47 o 
  15   3   4     2069.23     2240.33     94.84 o 
  17   3   4      237.18      221.24     44.54 o 
  19   3   4      715.88      666.84     76.43 o 
  21   3   4      206.47      273.53     55.57 o 
  23   3   4       36.90       19.51     61.25 o 
 -24   4   4      955.09      952.88     98.42 o 
 -22   4   4      130.74      157.18     72.58 o 
 -20   4   4     1719.54     1585.42    102.56 o 
 -18   4   4     1843.65     1714.72    109.20 o 
 -16   4   4       36.42       40.80     50.60 o 
 -14   4   4     4398.92     4315.97    131.36 o 
 -12   4   4       26.45        0.00     37.52 o 
 -10   4   4      975.57     1076.32    178.69 o 
  -8   4   4    53535.34    59090.46    819.14 o 
  -6   4   4    29914.63    29547.71    421.99 o 
  -4   4   4     1676.08     1793.47     47.79 o 
  -2   4   4      161.08      346.83     33.34 o 
   0   4   4     8155.03     8420.83    135.16 o 
   2   4   4      104.88       53.06     14.24 o 
   4   4   4     5786.91     5550.04     77.84 o 
   6   4   4     5076.88     6022.77     97.52 o 
   8   4   4     1531.32     1450.07     37.94 o 
  10   4   4     8300.10     8053.81    113.01 o 
  12   4   4    30546.24    29836.73    389.57 o 
  14   4   4     7649.57     7813.54    134.64 o 
  16   4   4        3.33        0.00     33.58 o 
  18   4   4      207.62      156.86     47.73 o 
  20   4   4       10.72        0.00     47.09 o 
  22   4   4      321.78      594.34     70.28 o 
 -23   5   4      317.93      508.33     87.29 o 
 -21   5   4      145.59      113.20     67.86 o 
 -19   5   4     3204.89     3233.90    135.78 o 
 -17   5   4      436.60      455.67     78.80 o 
 -15   5   4      789.43      655.73     68.55 o 
 -13   5   4     1976.44     1865.01    179.62 o 
 -11   5   4     2956.95     2942.59     75.38 o 
  -9   5   4     5312.64     6316.43    118.05 o 
  -7   5   4     3027.76     3167.52    105.16 o 
  -5   5   4    12459.41    13338.50    207.27 o 
  -3   5   4    25682.54    28131.89    403.11 o 
  -1   5   4     9264.44     9986.79    160.20 o 
   1   5   4     1348.58     1396.73     43.32 o 
   3   5   4      200.27      143.14     15.63 o 
   5   5   4    15775.77    17114.53    203.17 o 
   7   5   4     1995.94     2400.39     58.18 o 
   9   5   4      734.69      883.77     41.85 o 
  11   5   4     2783.59     2601.74     81.44 o 
  13   5   4     2426.18     2225.12     65.78 o 
  15   5   4     1559.46     1671.38    135.17 o 
  17   5   4        0.51        0.00     38.98 o 
  19   5   4      314.32      236.28     55.49 o 
  21   5   4      550.04      573.17     68.84 o 
  23   5   4     2176.37     2043.09    125.02 o 
 -22   6   4       27.62        0.00     62.99 o 
 -20   6   4       52.89        0.00    123.16 o 
 -18   6   4    10990.42    11349.81    271.79 o 
 -16   6   4     7758.00     7611.10    202.01 o 
 -14   6   4      218.97      361.56     92.45 o 
 -12   6   4      426.63      537.14     58.35 o 
 -10   6   4     2250.76     2391.21    136.50 o 
  -8   6   4    21508.41    21300.37    464.13 o 
  -6   6   4     1707.74     2352.02     61.79 o 
  -4   6   4     6168.50     6361.83    115.55 o 
  -2   6   4     2087.05     2591.12     63.54 o 
   0   6   4     6660.01     5459.93    103.58 o 
   2   6   4     6833.00     6394.18     91.29 o 
   4   6   4     1531.74     1658.84     47.55 o 
   6   6   4    23143.93    21707.90    289.22 o 
   8   6   4     1162.95     1064.41     44.28 o 
  10   6   4    26144.68    26590.83    354.48 o 
  12   6   4     7494.54     7710.49    134.47 o 
  14   6   4     1308.81     1310.26     69.21 o 
  16   6   4     2370.07     2495.34     92.48 o 
  18   6   4      172.70      200.18     53.09 o 
  20   6   4      300.87      481.94     67.54 o 
  22   6   4       54.08       53.62     56.27 o 
 -23   7   4       34.80        0.00     70.23 o 
 -21   7   4        9.04        0.00     90.90 o 
 -19   7   4      593.33      734.15     97.10 o 
 -17   7   4     4420.71     4869.25    262.46 o 
 -15   7   4     2697.69     2441.45    223.99 o 
 -13   7   4      944.06     1051.71     99.90 o 
 -11   7   4     1938.80     1957.74    171.25 o 
  -9   7   4     7873.31     7778.46    377.24 o 
  -7   7   4      410.56      499.23     51.48 o 
  -5   7   4     1627.91     1702.74     53.12 o 
  -3   7   4    17651.06    15501.23    242.11 o 
  -1   7   4     1151.34      847.30     43.08 o 
   1   7   4     8923.15     8093.98    126.83 o 
   3   7   4      626.19      904.23     32.55 o 
   5   7   4     9814.71     9255.44    144.84 o 
   7   7   4     6409.08     6714.23    117.26 o 
   9   7   4      993.45      884.54     48.72 o 
  11   7   4     7836.46     7892.40    138.85 o 
  13   7   4       61.92       57.50     31.32 o 
  15   7   4     2395.34     2425.25    133.27 o 
  17   7   4     1812.59     1692.65     94.63 o 
  19   7   4     6008.86     6592.91    244.46 o 
  21   7   4     1522.78     1240.96     87.70 o 
 -22   8   4      229.25       62.54     75.49 o 
 -20   8   4     1593.60     1445.97    108.86 o 
 -18   8   4     1590.01     1448.33    103.00 o 
 -16   8   4     7098.18     7151.98    203.79 o 
 -14   8   4    19568.85    19726.77    432.77 o 
 -12   8   4       38.29       24.89     37.55 o 
 -10   8   4    12584.96    12645.56    275.75 o 
  -8   8   4     2362.54     2971.71     85.91 o 
  -6   8   4    12805.90    12659.60    265.42 o 
  -4   8   4       12.71       65.42     24.65 o 
  -2   8   4     8587.72     8624.08    134.71 o 
   0   8   4      163.21      181.76     27.94 o 
   2   8   4    13564.60    13444.31    195.21 o 
   4   8   4     5830.35     5244.73     99.19 o 
   6   8   4       48.55       20.05     23.86 o 
   8   8   4     2423.50     2605.10     71.40 o 
  10   8   4      859.30      968.37     51.91 o 
  12   8   4     5482.31     5334.14    111.27 o 
  14   8   4     3626.03     3736.22     94.89 o 
  16   8   4      569.74      555.00     60.49 o 
  18   8   4      772.31      607.12     72.90 o 
  20   8   4      836.99      814.79     77.39 o 
 -21   9   4        2.89        0.00     66.69 o 
 -19   9   4      647.93      728.15     89.51 o 
 -17   9   4      650.86      596.12     84.38 o 
 -15   9   4     1749.08     1722.01    108.98 o 
 -13   9   4     1641.94     1735.80     82.88 o 
 -11   9   4      594.23      608.93     68.68 o 
  -9   9   4     4558.86     4570.11    113.00 o 
  -7   9   4      532.01      480.29     59.83 o 
  -5   9   4     7064.88     7067.49    177.21 o 
  -3   9   4       24.66        2.20     21.34 o 
  -1   9   4     3526.23     3766.09     79.76 o 
   1   9   4     6786.21     7451.88    136.10 o 
   3   9   4     4576.22     4401.61     91.36 o 
   5   9   4     1455.06     1782.99     59.28 o 
   7   9   4        1.06        0.00     30.45 o 
   9   9   4     6882.69     7144.11    133.26 o 
  11   9   4     2703.01     2431.66     76.77 o 
  13   9   4     4967.26     5128.81    113.16 o 
  15   9   4      416.58      385.06     57.77 o 
  17   9   4       17.46        0.00     45.06 o 
  19   9   4        5.88        0.00     53.49 o 
 -20  10   4       55.36        0.00     81.28 o 
 -18  10   4      267.59      208.50    191.10 o 
 -16  10   4     1321.55     1331.44    104.41 o 
 -14  10   4       37.18        0.00     64.83 o 
 -12  10   4     2099.42     2266.15     91.91 o 
 -10  10   4     5843.16     6040.27    219.80 o 
  -8  10   4     3358.53     3382.00     98.67 o 
  -6  10   4      950.08     1059.46    126.26 o 
  -4  10   4      730.53      840.67    104.24 o 
  -2  10   4      412.11      437.51     62.91 o 
   0  10   4     2354.99     2373.36     69.76 o 
   2  10   4     3086.33     3286.88     81.03 o 
   4  10   4     6264.92     6534.81    122.56 o 
   6  10   4     1609.74     1657.00     62.63 o 
   8  10   4       94.82       29.01     34.43 o 
  10  10   4      436.74      365.05     44.89 o 
  12  10   4     1112.53     1296.36     64.63 o 
  14  10   4      484.15      560.24     51.66 o 
  16  10   4        0.65        0.00     37.92 o 
  18  10   4       86.30       65.41     61.92 o 
 -19  11   4      865.74      747.52    100.66 o 
 -17  11   4      200.15      151.69     72.99 o 
 -15  11   4     1479.10     1674.96    111.83 o 
 -13  11   4      633.22      673.08     85.55 o 
 -11  11   4    10014.08    10305.43    207.28 o 
  -9  11   4     5204.31     4983.38    140.15 o 
  -7  11   4     1212.20     1277.77    115.41 o 
  -5  11   4     9867.23     9966.34    238.32 o 
  -3  11   4      301.68      208.30     56.71 o 
  -1  11   4      142.49      116.57     40.31 o 
   1  11   4      705.11      712.88     47.59 o 
   3  11   4      121.38      113.87     34.47 o 
   5  11   4       79.13      115.75     35.66 o 
   7  11   4     1782.53     1634.02     79.08 o 
   9  11   4     1942.68     1882.97     72.83 o 
  11  11   4     3059.99     2894.28     88.78 o 
  13  11   4     3068.53     2910.76     92.06 o 
  15  11   4      341.08      347.88     49.68 o 
  17  11   4       14.33        8.16     51.25 o 
 -16  12   4      333.27      123.73     75.73 o 
 -14  12   4       22.75        0.00     90.28 o 
 -12  12   4      220.52      185.00     76.94 o 
 -10  12   4      127.34      169.62     68.36 o 
  -8  12   4     3227.61     3594.27    233.92 o 
  -6  12   4       49.58        0.00    147.67 o 
  -4  12   4      333.75      302.99     63.83 o 
  -2  12   4     1822.78     1939.44    101.38 o 
   0  12   4      392.08      241.48     61.12 o 
   2  12   4      366.45      420.72     52.62 o 
   4  12   4      802.76      832.57     63.75 o 
   6  12   4      423.41      455.47     47.05 o 
   8  12   4      639.20      615.29     53.84 o 
  10  12   4     1019.60      946.14     63.56 o 
  12  12   4      111.16      148.04     45.79 o 
  14  12   4      427.11      360.89     49.21 o 
  16  12   4      496.77      606.80     71.98 o 
 -15  13   4      235.20      154.83     79.05 o 
 -13  13   4       51.41       22.27     69.89 o 
 -11  13   4       49.87        0.00     66.08 o 
  -9  13   4     9308.31     9183.74    243.02 o 
  -7  13   4     6045.20     6000.70    188.71 o 
  -5  13   4      491.28      364.59     74.99 o 
  -3  13   4     1420.33     1393.99     99.44 o 
  -1  13   4     2026.32     2003.33    109.76 o 
   1  13   4     6557.40     6489.67    246.01 o 
   3  13   4     2570.46     2432.55     95.98 o 
   5  13   4     4064.09     3990.69    103.15 o 
   7  13   4     2564.08     2544.74     85.31 o 
   9  13   4     1314.46     1349.17     72.10 o 
  11  13   4     4514.21     4393.24    119.83 o 
  13  13   4      509.22      422.54     56.74 o 
 -12  14   4      481.00      263.03     94.00 o 
 -10  14   4      310.34      335.10    111.68 o 
  -8  14   4       10.80        1.95     67.11 o 
  -6  14   4     1108.07     1111.77    119.44 o 
  -4  14   4      329.35      121.93     70.36 o 
  -2  14   4     2606.75     2507.72    124.51 o 
   0  14   4      723.27      707.06     97.41 o 
   2  14   4       77.76        0.00     61.69 o 
   4  14   4     2725.36     2455.28    128.17 o 
   6  14   4      552.55      557.94     80.47 o 
   8  14   4      139.81      116.93     48.03 o 
  10  14   4       80.56        0.94     47.23 o 
  12  14   4      663.67      639.89     63.20 o 
 -11  15   4      513.42      618.71    165.04 o 
  -9  15   4      955.87      721.49     93.67 o 
  -7  15   4     2377.81     2600.61    134.87 o 
  -5  15   4     2589.54     2433.16    130.30 o 
  -3  15   4      388.79      314.82     81.70 o 
  -1  15   4     2508.87     2490.38    150.15 o 
   1  15   4      251.17      133.72    138.05 o 
   3  15   4     1430.47     1405.02    152.94 o 
   5  15   4     1963.25     2123.36    127.79 o 
   7  15   4        0.02       16.00     99.90 o 
   9  15   4      199.54      143.11     63.10 o 
  -6  16   4       11.38        0.00     76.55 o 
  -4  16   4       30.32       26.33    119.75 o 
  -2  16   4        0.93        0.00     74.91 o 
   0  16   4      411.23      336.31     84.37 o 
   2  16   4      362.85      466.76    126.58 o 
   4  16   4      157.87      156.14     80.87 o 
 -25   1   5      895.87     1059.26    138.05 o 
 -23   1   5        6.15       10.80     69.80 o 
 -21   1   5     1270.39     1352.37    103.32 o 
 -19   1   5      134.70      149.19     65.59 o 
 -17   1   5    14686.70    13347.65    466.28 o 
 -15   1   5      308.20      523.53     62.07 o 
 -13   1   5     1543.08     1559.71     78.68 o 
 -11   1   5    22571.12    23610.00    432.59 o 
  -9   1   5    17798.07    16486.91    309.30 o 
  -7   1   5    22624.39    22606.87    401.00 o 
  -5   1   5    21386.34    20001.33    290.15 o 
  -3   1   5      710.91      666.61     26.06 o 
  -1   1   5      693.98      934.93     41.01 o 
   1   1   5    17515.90    17119.53    514.06 o 
   3   1   5    51674.14    53571.71   1053.55 o 
   5   1   5      426.84      602.54     32.71 o 
   7   1   5    16160.77    16118.56    221.37 o 
   9   1   5     6616.24     6202.40     82.38 o 
  11   1   5    16999.89    17141.24    192.17 o 
  13   1   5     3575.13     3557.49     63.11 o 
  15   1   5      354.00      336.78     27.67 o 
  17   1   5     1132.05     1082.10     65.91 o 
  19   1   5     3667.11     3517.95    134.44 o 
  21   1   5     3179.28     3306.85    142.09 o 
 -24   2   5      452.09      467.04     83.66 o 
 -22   2   5     2487.54     2504.76    124.45 o 
 -20   2   5     4741.37     4722.37    160.36 o 
 -18   2   5      211.97      306.62     68.58 o 
 -16   2   5       11.86      100.18    107.65 o 
 -14   2   5     4460.73     4165.16    165.35 o 
 -12   2   5        0.16       76.62     50.26 o 
 -10   2   5    26083.07    25911.66    985.92 o 
  -8   2   5     6924.36     6753.98    148.29 o 
  -6   2   5    16915.01    17536.44    263.88 o 
  -4   2   5      553.40      406.26     24.89 o 
  -2   2   5     8994.12     8659.50    207.88 o 
   0   2   5     8113.89     7897.71    107.31 o 
   2   2   5     1632.62     1769.29    184.59 o 
   4   2   5     2921.77     2520.58     57.15 o 
   6   2   5      779.15      616.91     35.65 o 
   8   2   5     3654.41     3232.68     51.45 o 
  10   2   5     3699.69     3545.81     57.55 o 
  12   2   5       14.21       68.38     24.35 o 
  14   2   5       30.81        0.00     24.50 o 
  16   2   5      793.96      755.82     71.64 o 
  18   2   5     2183.08     2105.23    180.25 o 
  20   2   5      955.92     1193.47     91.78 o 
  22   2   5      303.20      385.07     69.72 o 
 -25   3   5       34.62        0.00     65.01 o 
 -23   3   5       46.65        0.00     63.65 o 
 -21   3   5     9561.80     9425.70    395.86 o 
 -19   3   5     4043.74     3765.32    141.99 o 
 -17   3   5      929.06      905.95     86.24 o 
 -15   3   5    14401.46    13577.24    598.13 o 
 -13   3   5     2917.21     2853.15    102.44 o 
 -11   3   5    19745.84    19514.74    368.31 o 
  -9   3   5     6842.77     7816.48    154.32 o 
  -7   3   5    31873.87    30201.83    432.12 o 
  -5   3   5     3761.86     3471.13     71.04 o 
  -3   3   5    21999.71    20599.32    349.41 o 
  -1   3   5     5906.24     6382.33    195.45 o 
   1   3   5     2056.86     1906.71     47.83 o 
   3   3   5    18651.16    16873.14    252.62 o 
   5   3   5     6323.20     6582.23    116.07 o 
   7   3   5    29640.96    29338.14    363.40 o 
   9   3   5     4098.44     4638.63     69.70 o 
  11   3   5     7179.26     6648.07    135.29 o 
  13   3   5    16499.10    16385.71    232.24 o 
  15   3   5     4140.33     4029.03    119.99 o 
  17   3   5     3754.86     3689.63    136.75 o 
  19   3   5       96.91       47.08     49.99 o 
  21   3   5     3956.97     4304.06    327.92 o 
  23   3   5      389.96      384.15     75.86 o 
 -24   4   5      798.77     1065.56    103.80 o 
 -22   4   5       57.85       82.38     69.44 o 
 -20   4   5     2308.99     2328.03    121.44 o 
 -18   4   5     2741.51     2605.94    143.95 o 
 -16   4   5     3215.11     2599.78    112.59 o 
 -14   4   5        6.57        0.00     65.15 o 
 -12   4   5     6951.30     7008.27    169.78 o 
 -10   4   5      363.32      358.24     32.90 o 
  -8   4   5        2.10       47.27     29.22 o 
  -6   4   5    37780.92    38273.93    540.54 o 
  -4   4   5      666.37      521.32     40.33 o 
  -2   4   5     1185.37     1274.75     40.57 o 
   0   4   5       12.89       68.83     13.00 o 
   2   4   5      271.72      322.03     24.07 o 
   4   4   5     5522.26     4787.89     82.40 o 
   6   4   5     4612.41     3844.27     63.55 o 
   8   4   5      790.56      972.10     57.27 o 
  10   4   5     3397.14     3665.31    133.80 o 
  12   4   5     4583.78     4515.12    133.53 o 
  14   4   5      388.77      392.71     36.43 o 
  16   4   5     2448.21     2398.25    113.94 o 
  18   4   5     1169.34      956.73     86.40 o 
  20   4   5       99.96       72.40     59.36 o 
  22   4   5     1693.81     1828.78    118.20 o 
 -23   5   5     1282.23     1372.86    112.74 o 
 -21   5   5      472.34      475.91     82.29 o 
 -19   5   5     6252.54     6293.72    189.85 o 
 -17   5   5     1871.87     1831.39    248.19 o 
 -15   5   5     1003.75     1064.23    117.58 o 
 -13   5   5     3805.47     3463.91    116.26 o 
 -11   5   5     5290.64     5697.24    115.99 o 
  -9   5   5    31491.82    32808.02    906.49 o 
  -7   5   5     4845.45     4917.67    107.16 o 
  -5   5   5     2257.71     2253.76     60.09 o 
  -3   5   5     1443.49     1769.87     51.69 o 
  -1   5   5    42369.52    41096.20    577.34 o 
   1   5   5       36.71       63.17     15.41 o 
   3   5   5     5823.74     5457.47     79.98 o 
   5   5   5      560.78      690.85     28.03 o 
   7   5   5     8760.39     9461.58    155.02 o 
   9   5   5    46921.53    47815.82    597.55 o 
  11   5   5    23854.97    24124.42    324.09 o 
  13   5   5      414.33      496.80     51.05 o 
  15   5   5       28.91        0.00     39.95 o 
  17   5   5      488.73      521.91     73.83 o 
  19   5   5      931.64     1236.48     79.91 o 
  21   5   5       62.95        5.87     91.83 o 
 -22   6   5      434.60      320.58     80.16 o 
 -20   6   5      616.22      533.85    109.51 o 
 -18   6   5     2825.69     2883.76    131.43 o 
 -16   6   5    13827.70    14258.63    314.13 o 
 -14   6   5     7903.73     7542.52    241.05 o 
 -12   6   5      493.91      526.00     61.63 o 
 -10   6   5     2651.66     2901.87    109.51 o 
  -8   6   5     9394.45     9745.63    207.08 o 
  -6   6   5     1487.34     1444.51     50.29 o 
  -4   6   5     5808.65     6650.54    121.52 o 
  -2   6   5     5457.04     5197.05    101.35 o 
   0   6   5      140.71      110.62     20.99 o 
   2   6   5      876.91      837.57     31.39 o 
   4   6   5      579.97      601.29     27.68 o 
   6   6   5      291.40      299.65     33.01 o 
   8   6   5       86.08      173.48     51.60 o 
  10   6   5     1103.61     1201.40     73.17 o 
  12   6   5      438.93      372.45     36.11 o 
  14   6   5       87.44       12.43     36.85 o 
  16   6   5      146.82       95.75     45.27 o 
  18   6   5     1170.35     1281.68     79.77 o 
  20   6   5       81.90       79.93     53.87 o 
  22   6   5      505.09      434.99    158.84 o 
 -23   7   5       50.55        0.00     73.34 o 
 -21   7   5      216.94      181.26     74.70 o 
 -19   7   5     3503.70     3543.10    147.55 o 
 -17   7   5     8378.44     8698.38    229.68 o 
 -15   7   5     1541.83     1418.30     99.24 o 
 -13   7   5     1714.49     1746.80     96.30 o 
 -11   7   5     1490.99     1473.34     82.99 o 
  -9   7   5    11439.60    11840.00    254.25 o 
  -7   7   5      373.99      335.84     62.41 o 
  -5   7   5     1329.99     1285.22     93.54 o 
  -3   7   5      596.83      702.73     38.39 o 
  -1   7   5     2524.70     2594.26     68.38 o 
   1   7   5    12052.49    11660.35    169.92 o 
   3   7   5     6931.08     6450.52     96.16 o 
   5   7   5      872.86     1087.70     51.76 o 
   7   7   5       64.87       28.78     24.02 o 
   9   7   5     9288.95     9020.00    149.51 o 
  11   7   5      670.40      734.18     43.51 o 
  13   7   5     2393.58     2426.07     87.54 o 
  15   7   5      365.15      256.46     48.94 o 
  17   7   5       46.17        0.00     45.08 o 
  19   7   5      149.86      212.89     63.19 o 
  21   7   5       32.87       36.71     69.47 o 
 -22   8   5      142.59       44.19     71.04 o 
 -20   8   5       87.34        0.00     70.11 o 
 -18   8   5     2632.80     2744.01    130.48 o 
 -16   8   5     1084.37     1133.76    143.95 o 
 -14   8   5      919.78     1100.70     91.94 o 
 -12   8   5     1419.75     1263.36     87.78 o 
 -10   8   5      610.16      631.21     66.92 o 
  -8   8   5     9956.22     9676.27    313.34 o 
  -6   8   5        6.40        0.00     68.87 o 
  -4   8   5      353.32      481.37     35.45 o 
  -2   8   5        3.62        2.25     20.80 o 
   0   8   5     6972.41     6855.88    116.11 o 
   2   8   5    14121.31    14386.07    183.54 o 
   4   8   5      230.28      231.24     31.61 o 
   6   8   5      975.23      953.98     46.80 o 
   8   8   5     5231.32     5292.27    106.43 o 
  10   8   5    18271.91    17827.12    306.96 o 
  12   8   5     3150.66     3100.49     99.16 o 
  14   8   5      288.69      261.46     49.51 o 
  16   8   5      392.82      302.74     54.72 o 
  18   8   5      988.63      968.65     77.22 o 
  20   8   5      567.09      579.04     72.99 o 
 -21   9   5     1166.44     1190.06    113.83 o 
 -19   9   5     1323.54     1201.63    106.92 o 
 -17   9   5      279.98      280.92     86.24 o 
 -15   9   5     1693.94     1767.25    108.83 o 
 -13   9   5     3023.70     3327.87    135.75 o 
 -11   9   5     7114.79     7524.21    200.91 o 
  -9   9   5      478.88      477.31     59.55 o 
  -7   9   5       77.84      166.64     48.25 o 
  -5   9   5     3881.23     3838.51    160.08 o 
  -3   9   5       12.44       18.37     25.13 o 
  -1   9   5     1043.52     1047.05     50.51 o 
   1   9   5      519.40      516.45     37.52 o 
   3   9   5     4131.76     4107.44     89.11 o 
   5   9   5     3321.77     3364.34     81.22 o 
   7   9   5     3733.54     3511.31     86.67 o 
   9   9   5      709.26      878.46     65.08 o 
  11   9   5       10.09        0.00     40.91 o 
  13   9   5     2725.60     2693.84     97.07 o 
  15   9   5       32.49        0.00     42.50 o 
  17   9   5      458.73      384.55     59.57 o 
  19   9   5      180.55      206.13     60.52 o 
 -20  10   5     1870.88     1685.08    143.33 o 
 -18  10   5      201.84       47.62     71.10 o 
 -16  10   5     1003.01     1137.96    114.48 o 
 -14  10   5      236.30      146.02     86.56 o 
 -12  10   5     8311.68     8564.30    227.03 o 
 -10  10   5     1078.90     1040.92     85.11 o 
  -8  10   5       46.53        0.00     45.81 o 
  -6  10   5    10771.57    10969.86    250.23 o 
  -4  10   5      278.06      282.20     42.89 o 
  -2  10   5     4674.25     4738.47    114.18 o 
   0  10   5     1261.14     1276.54     53.66 o 
   2  10   5    17509.14    17341.34    250.78 o 
   4  10   5     2880.70     3047.72     80.42 o 
   6  10   5     4529.04     4250.19     98.20 o 
   8  10   5     9141.74     9543.92    166.63 o 
  10  10   5      903.16      957.06     70.76 o 
  12  10   5     2024.15     1980.01     90.28 o 
  14  10   5     2189.53     1884.64     89.03 o 
  16  10   5      335.61      327.25     60.61 o 
  18  10   5       37.37       20.00     50.41 o 
 -19  11   5      249.59      206.92    187.69 o 
 -17  11   5     2156.39     2150.95    124.75 o 
 -15  11   5      393.18      600.77    291.62 o 
 -13  11   5     3138.89     2746.57    129.92 o 
 -11  11   5     2536.24     2673.43    123.84 o 
  -9  11   5     7331.94     7354.80    267.73 o 
  -7  11   5       16.77        0.00    115.10 o 
  -5  11   5     3131.58     3191.99    120.88 o 
  -3  11   5     1730.04     1565.75     90.54 o 
  -1  11   5       71.60       85.36     39.62 o 
   1  11   5     7647.33     7767.16    139.96 o 
   3  11   5      696.36      827.48     51.32 o 
   5  11   5      462.25      503.82     50.87 o 
   7  11   5      848.51      821.60     55.63 o 
   9  11   5     1933.22     1719.75     86.97 o 
  11  11   5      483.59      559.77     65.83 o 
  13  11   5     1018.97     1105.28     83.27 o 
  15  11   5      141.10      107.23     54.75 o 
  17  11   5       73.21        0.00     50.81 o 
 -16  12   5      469.38      296.40     80.03 o 
 -14  12   5      430.40      397.05    139.60 o 
 -12  12   5      267.79      246.93     97.72 o 
 -10  12   5     4801.14     4995.33    168.22 o 
  -8  12   5     8949.95     8822.16    231.37 o 
  -6  12   5      354.29      317.63     66.44 o 
  -4  12   5       29.30        0.00     48.83 o 
  -2  12   5       42.88        0.00     49.49 o 
   0  12   5      496.00      372.33     51.31 o 
   2  12   5       44.87       49.13     41.49 o 
   4  12   5       82.91      114.10     36.82 o 
   6  12   5      413.44      369.99     45.91 o 
   8  12   5       41.68        0.00     36.61 o 
  10  12   5     3315.63     3396.22     98.83 o 
  12  12   5      564.89      469.14     69.37 o 
  14  12   5       58.16        0.00     50.73 o 
 -15  13   5        3.67        0.00     71.22 o 
 -13  13   5      262.45      200.47     81.99 o 
 -11  13   5     1404.88     1127.55    100.73 o 
  -9  13   5     1239.12     1339.48    102.70 o 
  -7  13   5     1210.49     1192.08    101.09 o 
  -5  13   5      434.87      397.02     74.45 o 
  -3  13   5      822.62      728.47     81.27 o 
  -1  13   5      304.54      285.04    129.99 o 
   1  13   5      397.11      479.69     76.38 o 
   3  13   5       21.27       14.86     45.76 o 
   5  13   5      599.16      688.80     56.36 o 
   7  13   5       18.40        0.00     41.62 o 
   9  13   5      700.39      660.29     59.29 o 
  11  13   5     1226.92     1228.34     73.32 o 
  13  13   5       89.36       17.02     59.46 o 
 -12  14   5     1241.83     1140.19    104.39 o 
 -10  14   5     2080.13     2189.48    126.28 o 
  -8  14   5     3184.88     3333.65    144.33 o 
  -6  14   5       35.19        6.05     93.07 o 
  -4  14   5       10.94        0.00     61.80 o 
  -2  14   5      146.94       65.36     68.64 o 
   0  14   5     2865.06     3240.91    192.34 o 
   2  14   5      322.65      124.30     72.53 o 
   4  14   5      640.53      632.35    120.99 o 
   6  14   5       69.03       33.76     54.50 o 
   8  14   5     2146.32     2011.89     85.53 o 
  10  14   5     2300.19     2305.51     90.99 o 
  -9  15   5       32.14        0.00     71.99 o 
  -7  15   5       38.95       47.83     86.87 o 
  -5  15   5       28.26        0.00    110.75 o 
  -3  15   5     1136.85     1122.76    107.25 o 
  -1  15   5       44.42       71.28     98.03 o 
   1  15   5        8.95        0.00     64.99 o 
   3  15   5      599.47      511.48     87.53 o 
   5  15   5       29.02       87.28     79.42 o 
   7  15   5      117.72      106.81     63.07 o 
  -4  16   5        3.26        0.00     68.11 o 
  -2  16   5     1697.35     1543.06    117.89 o 
   0  16   5     1078.69     1022.08    104.98 o 
   2  16   5     1950.17     2071.95    145.81 o 
 -24   0   6     1198.64     1651.06    173.11 o 
 -22   0   6       25.42       37.23     96.79 o 
 -20   0   6     1373.51     1366.27    151.39 o 
 -18   0   6    23399.31    23624.86    657.07 o 
 -16   0   6     3736.26     3569.54    173.73 o 
 -14   0   6     7329.74     7241.46    251.91 o 
 -12   0   6     1205.44     1237.83     98.65 o 
 -10   0   6    76842.84    73307.44   1747.23 o 
  -8   0   6     7472.52     8301.21    245.08 o 
  -6   0   6     1311.56     1407.22     73.84 o 
  -4   0   6     3692.81     4541.83    103.08 o 
  -2   0   6     7165.92     6898.34    211.58 o 
   0   0   6   102752.00    90784.73   2177.84 o 
   2   0   6    70190.43    72467.31   1750.95 o 
   4   0   6    27449.88    27100.71    697.40 o 
   6   0   6    28540.12    32561.12    594.14 o 
   8   0   6    21815.88    21247.62    321.33 o 
  10   0   6    17773.67    16702.54    336.51 o 
  12   0   6        6.90       58.35     31.86 o 
  14   0   6      282.51      330.50     50.65 o 
  16   0   6     3771.83     3701.61    128.74 o 
  18   0   6     5528.78     5571.05    317.68 o 
  20   0   6     2177.98     2046.92    168.77 o 
 -25   1   6      694.87      914.08    120.06 o 
 -23   1   6       19.56       85.67    123.47 o 
 -21   1   6     2421.53     2334.81    122.41 o 
 -19   1   6      256.61      217.12     72.05 o 
 -17   1   6      405.49      601.92     73.22 o 
 -15   1   6     4901.92     4668.39    401.13 o 
 -13   1   6     1243.38     1326.26     75.81 o 
 -11   1   6        0.66       20.18     36.61 o 
  -9   1   6    44421.75    48388.00    828.33 o 
  -7   1   6     2614.73     3335.64     89.50 o 
  -5   1   6     2093.37     2254.19     55.00 o 
  -3   1   6     2386.65     2240.77     44.10 o 
  -1   1   6     2827.53     3215.44    125.02 o 
   1   1   6    11885.93     9341.14    192.16 o 
   3   1   6     3307.01     2758.07    125.33 o 
   5   1   6     5223.05     5770.66    232.36 o 
   7   1   6     7511.72     7234.75    181.03 o 
   9   1   6     8772.20     7492.67     96.28 o 
  11   1   6        0.10       16.93     21.14 o 
  13   1   6     1093.58     1206.79     50.41 o 
  15   1   6      249.75      215.99     36.25 o 
  17   1   6     3198.27     3059.93    100.08 o 
  19   1   6      469.44      539.41     72.90 o 
  21   1   6      287.75      295.34    104.86 o 
 -24   2   6      316.56      557.68     87.43 o 
 -22   2   6      343.35      612.81     88.22 o 
 -20   2   6     7091.61     7219.71    237.33 o 
 -18   2   6     2738.88     2256.65    112.97 o 
 -16   2   6     1020.75     1246.75     86.21 o 
 -14   2   6     8356.39     8253.47    197.21 o 
 -12   2   6    28412.58    29996.04    543.15 o 
 -10   2   6    33277.14    30304.47   1363.78 o 
  -8   2   6     6672.85     7159.43    128.10 o 
  -6   2   6      337.32      491.86     36.31 o 
  -4   2   6      924.92     1105.59     36.11 o 
  -2   2   6    23746.79    21816.70    429.74 o 
   0   2   6    29651.90    29662.91    793.74 o 
   2   2   6      679.83      646.10     30.30 o 
   4   2   6      584.37      866.40     62.10 o 
   6   2   6    11466.38    11510.74    161.67 o 
   8   2   6    36234.24    36018.57    369.35 o 
  10   2   6     7476.31     7871.91    153.33 o 
  12   2   6     1416.58     1195.51     57.71 o 
  14   2   6     1183.29      986.73     58.21 o 
  16   2   6     3931.26     3676.47    135.91 o 
  18   2   6      854.01      915.67     85.62 o 
  20   2   6     2915.66     3038.17    211.27 o 
  22   2   6      549.29      410.93     76.18 o 
 -23   3   6      147.62       94.07     69.17 o 
 -21   3   6      585.75      758.77     88.25 o 
 -19   3   6      318.36      376.43     76.21 o 
 -17   3   6       71.31        0.00     51.05 o 
 -15   3   6      214.32      185.50     53.00 o 
 -13   3   6     1152.38     1294.53     76.03 o 
 -11   3   6    10340.40    10694.86    226.83 o 
  -9   3   6       58.13       99.23     24.61 o 
  -7   3   6      448.26      537.78     34.02 o 
  -5   3   6     4267.32     4471.67     86.23 o 
  -3   3   6     6532.25     6260.54    113.20 o 
  -1   3   6       27.07       90.45     35.21 o 
   1   3   6     3153.54     3028.82     66.42 o 
   3   3   6     1594.97     1702.88     89.58 o 
   5   3   6     4326.13     3807.32     72.37 o 
   7   3   6    10981.25    10422.82    122.63 o 
   9   3   6      182.69      290.55     33.32 o 
  11   3   6       16.92        9.78     29.82 o 
  13   3   6     1143.58     1063.40     60.82 o 
  15   3   6       18.49        0.00     43.81 o 
  17   3   6      533.45      565.10     73.18 o 
  19   3   6       71.20       70.19     55.68 o 
  21   3   6       35.96        0.00     58.27 o 
 -24   4   6       31.27      151.05     74.81 o 
 -22   4   6     1514.77     1481.26    108.48 o 
 -20   4   6    10500.38    10071.12    255.52 o 
 -18   4   6      270.52      127.59     68.11 o 
 -16   4   6      265.75      212.95     64.22 o 
 -14   4   6       16.10        0.00     72.90 o 
 -12   4   6    10250.50    10432.01    183.06 o 
 -10   4   6    17482.62    17368.29    271.05 o 
  -8   4   6     9145.60     8248.62    144.35 o 
  -6   4   6     9795.39    11017.70    178.96 o 
  -4   4   6    13782.82    15179.41    231.57 o 
  -2   4   6     7029.85     6802.49    130.53 o 
   0   4   6     7470.27     7195.11    127.15 o 
   2   4   6       35.24       48.96     17.25 o 
   4   4   6      289.22      274.72     23.68 o 
   6   4   6    12913.27    12838.99    160.78 o 
   8   4   6     5820.42     6253.01     84.19 o 
  10   4   6    11700.69    11305.95    200.87 o 
  12   4   6     4610.72     4464.40    110.02 o 
  14   4   6     3002.40     2718.02    116.29 o 
  16   4   6     1105.06     1193.67    102.69 o 
  18   4   6      446.12      450.01     71.91 o 
  20   4   6     1856.32     1811.33    113.51 o 
  22   4   6      105.97       39.20     69.40 o 
 -23   5   6      136.85      141.95     77.82 o 
 -21   5   6     1623.55     1657.10    112.68 o 
 -19   5   6      582.89      498.61    177.76 o 
 -17   5   6      756.97      793.66     86.49 o 
 -15   5   6       42.42        0.00     50.16 o 
 -13   5   6     6932.29     6633.30    171.10 o 
 -11   5   6     1060.65     1104.37     85.10 o 
  -9   5   6     2908.73     3303.67     87.09 o 
  -7   5   6      183.67      117.98     29.08 o 
  -5   5   6      458.11      508.48     32.42 o 
  -3   5   6     2259.71     2072.18     56.93 o 
  -1   5   6     4225.56     4878.08     94.23 o 
   1   5   6       92.74       67.59     23.21 o 
   3   5   6       63.15       78.04     16.81 o 
   5   5   6     3984.04     3947.55     67.18 o 
   7   5   6    25351.56    26266.10    404.52 o 
   9   5   6     1639.10     2025.46    117.94 o 
  11   5   6     1435.30     1416.43    115.07 o 
  13   5   6       71.63       38.37     44.25 o 
  15   5   6     2731.15     2398.45    150.77 o 
  17   5   6       70.40        8.61     58.44 o 
  19   5   6     1437.89     1746.95    113.90 o 
  21   5   6      360.21      527.97     86.56 o 
 -22   6   6      661.16      580.91     93.09 o 
 -20   6   6     1120.02     1348.49    120.99 o 
 -18   6   6     6922.16     7460.44    372.90 o 
 -16   6   6     4346.25     4443.13    151.98 o 
 -14   6   6     1564.28     1564.86    111.68 o 
 -12   6   6       99.51       11.24     88.73 o 
 -10   6   6    11460.75    11390.52    245.24 o 
  -8   6   6     4814.14     5165.54    123.76 o 
  -6   6   6      310.89      163.29     26.11 o 
  -4   6   6     1052.02      979.21     43.04 o 
  -2   6   6    16166.94    16385.54    253.54 o 
   0   6   6    18766.78    18617.42    282.94 o 
   2   6   6     1318.21     1522.07     44.12 o 
   4   6   6      419.17      479.11     26.54 o 
   6   6   6        7.79       26.44     23.80 o 
   8   6   6     8237.90     8006.02    160.39 o 
  10   6   6    19931.26    18961.59    311.19 o 
  12   6   6     2987.09     2742.83    117.02 o 
  14   6   6      150.16       39.75     51.43 o 
  16   6   6       24.92        0.00     53.97 o 
  18   6   6     4584.35     4782.51    180.25 o 
  20   6   6      535.48      606.28     86.91 o 
 -21   7   6       30.97        0.00     68.25 o 
 -19   7   6      651.69      887.15    117.89 o 
 -17   7   6     2021.68     1801.32    112.15 o 
 -15   7   6       20.66        6.11     97.10 o 
 -13   7   6      776.10      788.07     77.08 o 
 -11   7   6     2162.48     2147.75     98.03 o 
  -9   7   6    10807.25    11021.50    241.74 o 
  -7   7   6       90.77       97.55     27.66 o 
  -5   7   6     5567.40     6449.78    123.91 o 
  -3   7   6       41.49       89.96     24.42 o 
  -1   7   6     2144.36     1547.05     53.76 o 
   1   7   6      485.44      576.15     32.47 o 
   3   7   6        3.55        2.13     17.79 o 
   5   7   6     1263.52     1320.31     49.54 o 
   7   7   6     1915.10     1899.54     66.54 o 
   9   7   6     7026.47     6550.03    121.00 o 
  11   7   6      352.30      413.58     47.05 o 
  13   7   6      129.12       68.09     51.28 o 
  15   7   6        2.16        0.00     48.39 o 
  17   7   6     1269.24     1353.16     83.05 o 
  19   7   6      489.88      447.72     82.51 o 
 -22   8   6     1033.65     1049.42    114.15 o 
 -20   8   6     2991.61     2771.15    137.46 o 
 -18   8   6      414.56      535.49     93.69 o 
 -16   8   6      196.85      163.61     72.77 o 
 -14   8   6      549.82      595.40     79.92 o 
 -12   8   6    12220.25    12155.51    274.63 o 
 -10   8   6      642.47      588.06     92.76 o 
  -8   8   6       98.04      189.92     45.41 o 
  -6   8   6     3236.85     3057.12    185.21 o 
  -4   8   6      440.58      373.26     34.02 o 
  -2   8   6      984.07      834.02     44.73 o 
   0   8   6     1847.50     1888.41     81.14 o 
   2   8   6    15856.10    15345.04    195.52 o 
   4   8   6      206.73      138.84     28.57 o 
   6   8   6     8480.96     8173.71    139.85 o 
   8   8   6      597.28      764.14     57.94 o 
  10   8   6       34.03        0.00     35.17 o 
  12   8   6     2525.54     2789.72     95.01 o 
  14   8   6      170.08       56.11     56.16 o 
  16   8   6     1131.04     1245.29     81.46 o 
  18   8   6      301.42      169.23     71.34 o 
  20   8   6     3778.12     4282.46    177.38 o 
 -21   9   6     1039.38      938.73    110.52 o 
 -19   9   6      629.89      590.25     92.31 o 
 -17   9   6     1830.17     1816.96    115.62 o 
 -15   9   6      125.81       26.44     67.18 o 
 -13   9   6     4605.59     4705.31    159.92 o 
 -11   9   6     1757.11     1853.85    101.09 o 
  -9   9   6      138.71       66.87     57.70 o 
  -7   9   6     3273.85     3234.86    114.59 o 
  -5   9   6      656.17      719.51     63.14 o 
  -3   9   6     1926.56     1872.40     64.61 o 
  -1   9   6     1488.06     1574.99     83.49 o 
   1   9   6     5344.05     5201.65    102.37 o 
   3   9   6     1247.34     1232.11     52.34 o 
   5   9   6     1814.68     1809.05     78.18 o 
   7   9   6     3532.05     3604.42     89.82 o 
   9   9   6      406.10      262.28    103.50 o 
  11   9   6      225.86      158.08     61.98 o 
  13   9   6     1759.41     1826.81    124.13 o 
  15   9   6      496.37      527.75     65.18 o 
  17   9   6      533.92      434.78     64.03 o 
  19   9   6      132.05      205.52     77.96 o 
 -18  10   6      222.61      132.99     79.46 o 
 -16  10   6      273.29      159.23     76.82 o 
 -14  10   6     1173.72     1127.73    100.37 o 
 -12  10   6     1978.93     1925.02    113.77 o 
 -10  10   6       67.02        0.00     62.67 o 
  -8  10   6       67.29       22.49     46.50 o 
  -6  10   6       45.91        3.12     47.97 o 
  -4  10   6     1382.90     1440.83    101.14 o 
  -2  10   6      897.72      823.55     56.28 o 
   0  10   6     4439.81     4468.48    110.15 o 
   2  10   6     1420.89     1516.28     59.22 o 
   4  10   6      254.34      390.65     41.41 o 
   6  10   6     4324.39     4108.23    118.30 o 
   8  10   6     3127.61     2969.19    105.05 o 
  10  10   6     1268.48     1172.20     75.89 o 
  12  10   6     1362.30     1295.39     82.28 o 
  14  10   6       42.56       21.59     46.67 o 
  16  10   6        5.03       17.79     52.48 o 
 -17  11   6       40.68        0.00     69.32 o 
 -15  11   6        0.10        0.00     64.60 o 
 -13  11   6     3774.72     3726.82    149.51 o 
 -11  11   6     5065.64     4591.70    161.34 o 
  -9  11   6     1013.76      970.71    105.48 o 
  -7  11   6     3755.70     3357.66    126.60 o 
  -5  11   6      373.46      293.83     70.42 o 
  -3  11   6     4715.09     4752.26    120.14 o 
  -1  11   6     2227.09     2184.32     83.49 o 
   1  11   6     3985.99     3951.80     94.33 o 
   3  11   6     4027.09     3980.65     96.92 o 
   5  11   6     4502.62     4647.37    127.11 o 
   7  11   6     3732.78     3513.76    116.25 o 
   9  11   6      572.01      632.91     66.99 o 
  11  11   6     1277.80     1189.71     81.92 o 
  13  11   6      398.80      269.06     96.18 o 
  15  11   6     1272.20     1532.89     90.40 o 
 -16  12   6       24.90        0.00     71.24 o 
 -14  12   6     1755.42     1935.86    121.47 o 
 -12  12   6      558.51      404.78     85.60 o 
 -10  12   6     1822.43     1912.23    109.12 o 
  -8  12   6     1812.33     1744.21    104.58 o 
  -6  12   6      120.72      126.46     62.23 o 
  -4  12   6      163.56      122.31     57.31 o 
  -2  12   6        2.75        0.00     57.70 o 
   0  12   6      570.54      587.37     56.80 o 
   2  12   6     1352.07     1321.30     73.98 o 
   4  12   6      181.08      159.35     59.76 o 
   6  12   6      339.90      461.71     59.25 o 
   8  12   6      228.16      154.45     54.64 o 
  10  12   6     1375.42     1271.73     84.47 o 
  12  12   6       95.40       14.14     54.79 o 
  14  12   6      108.62       58.65     51.82 o 
 -15  13   6     1091.49     1228.49    117.93 o 
 -13  13   6      472.79      500.50     96.82 o 
 -11  13   6      149.42      203.53     71.50 o 
  -9  13   6     4547.87     4714.72    165.06 o 
  -7  13   6       45.55       44.14     66.00 o 
  -5  13   6     2434.39     2481.01    154.19 o 
  -3  13   6      426.63      524.71     75.57 o 
  -1  13   6     3965.59     4005.09    147.66 o 
   1  13   6     1948.10     1837.20    106.52 o 
   3  13   6      962.34      994.85     72.84 o 
   5  13   6      183.66      133.62     44.85 o 
   7  13   6     1092.32     1088.22     68.80 o 
   9  13   6     5748.28     5643.81    157.59 o 
  11  13   6     1708.81     1760.05     99.85 o 
  13  13   6       14.95        0.00     57.68 o 
 -12  14   6     1211.09      976.40    115.99 o 
 -10  14   6      158.42      182.27     74.12 o 
  -8  14   6      183.39      154.29     72.15 o 
  -6  14   6      273.52      254.39     74.11 o 
  -4  14   6      442.29      373.01     79.73 o 
  -2  14   6       65.68        0.00     64.96 o 
   0  14   6      536.76      441.14    126.26 o 
   2  14   6      180.33      129.51     69.12 o 
   4  14   6      653.54      619.86    105.30 o 
   6  14   6      231.29      130.13     61.61 o 
   8  14   6       74.26       64.78     58.09 o 
  10  14   6      156.48       50.50     61.65 o 
  -9  15   6      671.32      477.51     87.04 o 
  -7  15   6     1347.97     1385.29    233.30 o 
  -5  15   6       83.69        0.00     68.42 o 
  -3  15   6     1490.80     1433.73    110.01 o 
  -1  15   6      638.16      677.22     91.67 o 
   1  15   6      429.25      362.09     82.33 o 
   3  15   6      431.73      405.85     81.31 o 
   5  15   6      592.02      609.66     92.43 o 
   7  15   6     2171.32     2400.36    139.99 o 
  -2  16   6       72.45        2.23    134.64 o 
   0  16   6      246.59      242.88     81.89 o 
 -23   1   7     4510.96     4726.46    172.20 o 
 -21   1   7     3570.81     3499.32    142.59 o 
 -19   1   7     2628.97     2647.34    121.73 o 
 -17   1   7      202.86      233.69     62.30 o 
 -15   1   7    14845.61    14579.52    306.46 o 
 -13   1   7    14468.84    14712.85    300.09 o 
 -11   1   7     2206.94     2041.46     93.38 o 
  -9   1   7      226.35      491.78     45.85 o 
  -7   1   7     1038.24      973.45     46.05 o 
  -5   1   7      264.79      182.17     19.35 o 
  -3   1   7    12862.01    11764.62    158.45 o 
  -1   1   7      139.71      140.56     18.11 o 
   1   1   7    11876.93    10180.30    211.90 o 
   3   1   7    74576.60    73749.29   1267.50 o 
   5   1   7    49316.21    53808.28    942.61 o 
   7   1   7     7504.56     7930.77    143.95 o 
   9   1   7    11821.98    11365.31    175.15 o 
  11   1   7      186.11      148.19     26.87 o 
  13   1   7       75.61       48.79     28.47 o 
  15   1   7     1484.68     1396.67     62.04 o 
  17   1   7     1765.38     1838.29     85.10 o 
  19   1   7     2808.66     2893.76    125.79 o 
  21   1   7      491.33      631.63    127.82 o 
 -24   2   7     2046.66     2267.37    128.37 o 
 -22   2   7      439.85      358.25     95.24 o 
 -20   2   7     3270.41     3330.16    245.39 o 
 -18   2   7     1803.24     1471.18    106.72 o 
 -16   2   7     3401.84     3316.86    179.62 o 
 -14   2   7        4.98        0.00     44.28 o 
 -12   2   7     1985.44     2076.51     88.73 o 
 -10   2   7      238.68      413.90     44.65 o 
  -8   2   7     6721.44     6778.25    125.05 o 
  -6   2   7      331.26      395.98     29.03 o 
  -4   2   7       13.12        2.24     13.67 o 
  -2   2   7       87.29       65.72     22.39 o 
   0   2   7     1954.01     1478.23    111.52 o 
   2   2   7     3143.48     3464.06    125.33 o 
   4   2   7     8559.28     9207.35    431.53 o 
   6   2   7     3775.42     3248.25    106.54 o 
   8   2   7     4120.84     3963.14    163.44 o 
  10   2   7        3.75       19.98     27.15 o 
  12   2   7      356.17      250.51     45.30 o 
  14   2   7     2489.48     2247.16     84.10 o 
  16   2   7       38.86       18.31     50.83 o 
  18   2   7     1041.18     1045.77    127.20 o 
  20   2   7      180.11      131.29     75.70 o 
  22   2   7       75.56        0.00     96.79 o 
 -23   3   7     1046.05     1302.87    113.64 o 
 -21   3   7     9800.82     9665.91    593.17 o 
 -19   3   7       50.28       38.38     95.24 o 
 -17   3   7      181.56       33.18     58.03 o 
 -15   3   7       33.78        0.00     46.11 o 
 -13   3   7    42080.25    42016.11    744.97 o 
 -11   3   7     8873.57     9218.81    165.38 o 
  -9   3   7     3690.08     3137.43     93.95 o 
  -7   3   7     3589.69     3848.47     87.23 o 
  -5   3   7    18710.55    18816.67    280.77 o 
  -3   3   7    10410.82     9595.12    173.02 o 
  -1   3   7    17902.98    17769.89    230.14 o 
   1   3   7     4501.86     5527.32    104.24 o 
   3   3   7        4.44       14.98     17.98 o 
   5   3   7    16435.61    15232.41    303.21 o 
   7   3   7    18914.77    17965.85    246.51 o 
   9   3   7      909.79     1225.11     62.08 o 
  11   3   7     2649.65     2522.91    170.01 o 
  13   3   7     1920.91     1944.61     99.11 o 
  15   3   7     5955.40     5655.76    176.21 o 
  17   3   7      756.33      922.23     85.78 o 
  19   3   7     1232.85     1381.82    101.76 o 
  21   3   7      322.40      255.77     81.28 o 
 -24   4   7      147.91      141.30     79.64 o 
 -22   4   7     1754.31     1969.00    120.88 o 
 -20   4   7      619.44      725.43     90.10 o 
 -18   4   7      658.88      559.01     78.60 o 
 -16   4   7       15.37        0.00     51.19 o 
 -14   4   7     3432.81     3250.65     91.96 o 
 -12   4   7     2293.05     2095.34     72.52 o 
 -10   4   7      416.71      496.51     45.66 o 
  -8   4   7        4.62       28.70     22.48 o 
  -6   4   7      799.52      737.00     66.22 o 
  -4   4   7     7800.40     7865.52    150.95 o 
  -2   4   7    17122.02    17433.26    229.27 o 
   0   4   7      270.78      134.59     30.43 o 
   2   4   7     1280.87      969.61     32.83 o 
   4   4   7     6601.78     6635.70    102.46 o 
   6   4   7    11630.92    11980.03    176.50 o 
   8   4   7      943.27     1088.74     55.76 o 
  10   4   7      562.97      413.48     91.21 o 
  12   4   7     2525.22     2145.16    102.63 o 
  14   4   7     2203.70     2208.15    111.17 o 
  16   4   7      144.94       87.39     59.90 o 
  18   4   7     2009.16     2219.27    121.44 o 
  20   4   7      747.66     1125.47    219.02 o 
 -23   5   7      913.44      917.75    106.28 o 
 -21   5   7     2265.36     2439.42    264.94 o 
 -19   5   7     1688.45     1664.27    143.02 o 
 -17   5   7     2842.84     2806.68    124.13 o 
 -15   5   7     9482.50     9190.42    337.22 o 
 -13   5   7     1385.55     1436.94     84.21 o 
 -11   5   7     9484.83    10217.38    181.45 o 
  -9   5   7    11134.88    11274.48    191.28 o 
  -7   5   7       65.01       20.41     21.67 o 
  -5   5   7     6381.75     6682.84    128.74 o 
  -3   5   7    25324.68    28564.87    414.60 o 
  -1   5   7    45733.00    47044.42    622.71 o 
   1   5   7     2945.69     3362.97     65.96 o 
   3   5   7     1299.80     1128.45     38.00 o 
   5   5   7       20.88       11.88     21.14 o 
   7   5   7     1576.87     1410.89     55.17 o 
   9   5   7    17236.62    16906.89    281.93 o 
  11   5   7      782.25      773.47     53.39 o 
  13   5   7     4755.68     4633.78    157.59 o 
  15   5   7      695.49      592.43     77.54 o 
  17   5   7     9000.39    10032.79    363.90 o 
  19   5   7     4544.99     4325.19    213.75 o 
  21   5   7      170.32      132.26     71.85 o 
 -22   6   7      394.07      350.50     85.07 o 
 -20   6   7      156.19      197.79     75.70 o 
 -18   6   7      199.71      106.33     67.98 o 
 -16   6   7      281.08      448.28     75.66 o 
 -14   6   7     2505.96     2310.39    107.91 o 
 -12   6   7     4811.60     4859.01    143.91 o 
 -10   6   7     2826.69     2978.50     82.73 o 
  -8   6   7     1921.17     2065.20     66.05 o 
  -6   6   7      897.03      899.98     46.38 o 
  -4   6   7        7.69       50.01     21.46 o 
  -2   6   7      338.80      287.76     40.62 o 
   0   6   7     1648.93     1905.35     53.71 o 
   2   6   7     3041.45     2980.82     64.17 o 
   4   6   7       24.81        0.00     22.12 o 
   6   6   7     4788.24     4734.90    112.98 o 
   8   6   7     1137.50     1094.37     62.52 o 
  10   6   7     2246.92     2174.94     78.43 o 
  12   6   7        0.37        0.00     42.40 o 
  14   6   7      273.72      163.97     60.87 o 
  16   6   7      343.74      557.59     78.91 o 
  18   6   7      951.71     1203.17    106.41 o 
  20   6   7       65.30      121.69     72.60 o 
 -21   7   7      469.54      381.49     89.44 o 
 -19   7   7      484.39      437.84     85.69 o 
 -17   7   7      350.95      505.98     81.22 o 
 -15   7   7     2448.71     2676.55    141.47 o 
 -13   7   7       14.16        0.00     50.49 o 
 -11   7   7     3545.77     3595.19    123.28 o 
  -9   7   7      181.48      118.17     46.89 o 
  -7   7   7     1052.26     1008.30     51.41 o 
  -5   7   7     1234.81     1108.62     49.36 o 
  -3   7   7       57.72       92.17     28.88 o 
  -1   7   7     3222.32     3052.66     77.33 o 
   1   7   7      542.27      725.81     37.34 o 
   3   7   7     3912.41     3788.25     82.04 o 
   5   7   7     4137.04     4057.60    104.82 o 
   7   7   7     3122.08     2900.99     91.86 o 
   9   7   7     3617.88     3467.67    103.46 o 
  11   7   7       22.02        0.00     78.18 o 
  13   7   7      301.88      219.83     61.20 o 
  15   7   7      748.64      781.98     86.39 o 
  17   7   7     4485.53     4262.36    168.11 o 
  19   7   7      522.26      496.85     85.72 o 
 -20   8   7      615.45      612.24     93.88 o 
 -18   8   7      986.25      923.37     99.80 o 
 -16   8   7     1851.83     1847.75    110.23 o 
 -14   8   7     4113.41     4031.39    145.77 o 
 -12   8   7     2750.72     2941.10    239.81 o 
 -10   8   7     3993.65     4145.25    135.97 o 
  -8   8   7       92.20        0.00     47.16 o 
  -6   8   7     1294.61     1313.98     55.37 o 
  -4   8   7     1680.63     1830.98     62.80 o 
  -2   8   7     3527.10     3382.33     85.40 o 
   0   8   7     7073.84     7460.60    124.42 o 
   2   8   7      106.17      101.90     27.59 o 
   4   8   7     4391.96     4406.01    115.53 o 
   6   8   7     1231.93     1243.18     68.86 o 
   8   8   7     2092.64     1853.73     81.46 o 
  10   8   7       68.84       12.09     51.85 o 
  12   8   7      917.77      876.01    107.96 o 
  14   8   7      121.29      101.31     58.75 o 
  16   8   7     1485.64     1467.95    111.46 o 
  18   8   7     1417.01     1328.55    111.05 o 
 -19   9   7       17.56        0.00     73.73 o 
 -17   9   7       47.63        0.00     82.52 o 
 -15   9   7      406.47      318.64     76.61 o 
 -13   9   7     9131.14     8914.51    230.55 o 
 -11   9   7     2186.94     2346.91    110.76 o 
  -9   9   7      827.67      826.07    137.74 o 
  -7   9   7      340.18      317.96     53.73 o 
  -5   9   7       66.80       40.92     40.37 o 
  -3   9   7     6655.21     6920.92    156.72 o 
  -1   9   7     1524.69     1563.12     62.30 o 
   1   9   7       78.91       72.95     27.36 o 
   3   9   7      362.12      355.44     37.14 o 
   5   9   7     6401.98     6181.06    120.48 o 
   7   9   7     8326.94     7957.84    173.41 o 
   9   9   7       32.46       22.89     47.09 o 
  11   9   7      388.09      360.46     55.45 o 
  13   9   7      287.72      232.93     67.78 o 
  15   9   7     1776.79     1829.88    115.43 o 
  17   9   7       22.45        0.00     67.94 o 
 -18  10   7       18.78        0.00     73.46 o 
 -16  10   7        0.83        0.00     65.35 o 
 -14  10   7     2790.65     2965.34    132.70 o 
 -12  10   7     7985.04     8236.66    221.34 o 
 -10  10   7      208.98       60.66     65.77 o 
  -8  10   7      786.74      812.63     87.49 o 
  -6  10   7      771.78      690.28     72.90 o 
  -4  10   7     4509.41     4515.67    139.17 o 
  -2  10   7     5270.01     5371.31    107.72 o 
   0  10   7      415.36      406.44     40.12 o 
   2  10   7     1353.49     1401.93     84.45 o 
   4  10   7      465.10      550.05     57.17 o 
   6  10   7    16461.19    15635.30    282.78 o 
   8  10   7      904.89      969.62     74.35 o 
  10  10   7       61.78       36.38     47.30 o 
  12  10   7      579.74      484.66     63.53 o 
  14  10   7     1293.50     1271.09     82.81 o 
  16  10   7     1269.95      991.61    102.87 o 
 -17  11   7      186.28      138.62     82.41 o 
 -15  11   7     1823.24     1768.03    117.98 o 
 -13  11   7      292.32      180.17    136.19 o 
 -11  11   7      226.21      293.34     75.36 o 
  -9  11   7     1151.45     1166.08     89.55 o 
  -7  11   7     1371.07     1279.57     88.08 o 
  -5  11   7      221.56      253.37     59.36 o 
  -3  11   7       10.72        9.39     38.53 o 
  -1  11   7     6892.04     6647.02    149.78 o 
   1  11   7     4338.51     4155.59    148.06 o 
   3  11   7     1259.93     1276.46     72.69 o 
   5  11   7     3015.42     3022.49    105.79 o 
   7  11   7     3581.62     3463.18    115.21 o 
   9  11   7     1771.66     1770.15     91.67 o 
  11  11   7       57.81        0.00     65.78 o 
  13  11   7        4.12        0.00     48.63 o 
  15  11   7      104.48       72.59     82.52 o 
 -16  12   7     1486.82     1529.25    119.04 o 
 -14  12   7      842.28      888.50    139.60 o 
 -12  12   7     1058.01     1000.47    103.01 o 
 -10  12   7     5412.76     4905.54    165.11 o 
  -8  12   7      306.95      232.63     69.85 o 
  -6  12   7     1994.17     2093.57    108.24 o 
  -4  12   7     1389.98     1465.90    113.86 o 
  -2  12   7     4534.60     4382.31    146.47 o 
   0  12   7      827.06      830.43     75.38 o 
   2  12   7     1794.66     1746.67    107.76 o 
   4  12   7      414.73      514.52     60.07 o 
   6  12   7       51.84       68.00     48.16 o 
   8  12   7     1514.73     1553.95    114.88 o 
  10  12   7     2438.97     2298.38    162.88 o 
  12  12   7        3.37        0.00     52.85 o 
  14  12   7      702.79      595.62     70.62 o 
 -13  13   7        9.54       22.80     78.71 o 
 -11  13   7       29.43        0.00     75.28 o 
  -9  13   7      375.20      271.75     73.41 o 
  -7  13   7       21.06        0.00     64.13 o 
  -5  13   7       86.35      112.25     64.46 o 
  -3  13   7     2342.96     2266.88    142.71 o 
  -1  13   7      485.13      505.94     84.38 o 
   1  13   7      132.66      240.60     54.79 o 
   3  13   7      270.69      361.42     58.56 o 
   5  13   7       13.44        0.00     48.48 o 
   7  13   7      256.78      388.56     65.72 o 
   9  13   7       52.73       68.34     60.97 o 
  11  13   7        0.09        0.00     66.64 o 
 -12  14   7      978.40     1157.17    297.82 o 
 -10  14   7     2046.12     1867.62    256.56 o 
  -8  14   7      135.74       87.59     70.75 o 
  -6  14   7      707.74      679.29     88.08 o 
  -4  14   7      450.67      523.54     88.73 o 
  -2  14   7     3155.42     3352.40    142.05 o 
   0  14   7      956.01      923.78     96.33 o 
   2  14   7     1157.47     1125.67    142.09 o 
   4  14   7      716.94      846.35     98.34 o 
   6  14   7     2916.51     3070.78    150.27 o 
   8  14   7     6817.10     7120.81    225.92 o 
  -7  15   7       87.47       27.48     70.12 o 
  -5  15   7      124.75      227.99     76.76 o 
  -3  15   7      237.75      266.42     80.65 o 
  -1  15   7      265.93      190.28     74.67 o 
   1  15   7       98.10        0.00     67.33 o 
   3  15   7       79.18      243.84    122.85 o 
   5  15   7      368.79      637.22    145.19 o 
 -24   0   8     4215.20     4024.34    232.67 o 
 -22   0   8      251.68       93.69    101.76 o 
 -20   0   8       10.31        0.00     79.42 o 
 -18   0   8     1336.55     1358.20    139.60 o 
 -16   0   8    25559.68    24834.77    676.93 o 
 -14   0   8    13980.67    12516.04    379.10 o 
 -12   0   8     4367.27     3690.53    160.08 o 
  -8   0   8     6765.27     6799.90    157.54 o 
  -6   0   8     1983.16     1496.68     61.52 o 
  -4   0   8     1901.15     1903.23     63.93 o 
  -2   0   8    26100.39    26900.63    472.99 o 
   0   0   8     3487.96     4178.22    163.18 o 
   2   0   8    30287.54    30922.16    797.30 o 
   4   0   8   154546.77   154735.53   3697.98 o 
   6   0   8    60624.96    65287.92   1614.45 o 
   8   0   8    14669.99    13769.92    292.41 o 
  10   0   8     1553.42     1580.92     79.67 o 
  12   0   8      547.51      591.47     62.19 o 
  14   0   8     3063.70     3013.57    120.56 o 
  16   0   8     6123.88     6869.01    247.88 o 
  18   0   8     2254.91     2226.23    166.91 o 
 -23   1   8      177.78      336.14     82.55 o 
 -21   1   8       56.62       13.04     67.16 o 
 -19   1   8     5268.50     5348.95    192.65 o 
 -17   1   8      827.89     1070.85     85.98 o 
 -15   1   8     1192.63     1177.55     83.33 o 
 -13   1   8     4443.74     4551.30    134.64 o 
 -11   1   8      819.06      728.30     58.33 o 
  -9   1   8      479.94      659.58     41.24 o 
  -7   1   8     1460.42     1753.43     55.10 o 
  -5   1   8      347.90      285.55     36.18 o 
  -3   1   8     1830.30     1379.34     92.69 o 
  -1   1   8      803.56      665.12     60.70 o 
   1   1   8     1008.35      879.34     56.11 o 
   3   1   8     8637.41     6958.54    615.50 o 
   5   1   8    52405.30    51620.77   1160.27 o 
   7   1   8     6482.57     7168.54    146.71 o 
   9   1   8     1362.32     1295.73     50.65 o 
  11   1   8     1357.47     1364.17     55.43 o 
  13   1   8     3011.60     3227.79     85.76 o 
  15   1   8     1164.65      988.30     86.26 o 
  17   1   8      116.28      182.41     48.55 o 
  19   1   8      534.61      404.54    108.58 o 
  21   1   8      416.44      482.10    131.54 o 
 -24   2   8     3609.96     3574.67    156.98 o 
 -22   2   8     5956.83     5960.67    190.60 o 
 -20   2   8      290.21      447.72     81.78 o 
 -18   2   8     1040.65     1250.20     97.05 o 
 -16   2   8      822.63      783.79     78.97 o 
 -14   2   8    18493.17    18370.27    574.55 o 
 -12   2   8     6350.59     5802.86    150.93 o 
 -10   2   8     2140.00     2150.86     66.58 o 
  -8   2   8      267.27      461.83     35.25 o 
  -6   2   8      851.32      752.85     43.05 o 
  -4   2   8    34481.63    33143.46    481.35 o 
  -2   2   8     6493.57     6521.48    239.93 o 
   0   2   8    13152.98    12781.18    274.56 o 
   2   2   8     1856.81     2040.73    108.89 o 
   4   2   8      233.21      410.52     44.70 o 
   6   2   8     7683.65     6257.08    161.11 o 
   8   2   8     1139.55     1404.93     52.03 o 
  10   2   8     1052.59     1207.36     61.99 o 
  12   2   8     2429.41     2244.75    104.22 o 
  14   2   8     4836.08     4711.18    126.38 o 
  16   2   8     7514.26     7434.06    211.48 o 
  18   2   8       90.71       21.17     55.76 o 
  20   2   8      157.64       96.33     64.21 o 
 -23   3   8      412.05      366.31     86.16 o 
 -21   3   8      160.92      297.04     75.94 o 
 -19   3   8       25.50        0.00     67.01 o 
 -17   3   8     1155.84     1027.96    166.91 o 
 -15   3   8      865.17      911.49     86.24 o 
 -13   3   8      852.39      876.43     56.27 o 
 -11   3   8        8.64        7.92     28.15 o 
  -9   3   8      177.52      257.62     31.83 o 
  -7   3   8     1268.20     1218.78     48.84 o 
  -5   3   8     1890.25     1896.23     87.58 o 
  -3   3   8     5541.90     5504.06     91.14 o 
  -1   3   8      568.22      616.61     45.60 o 
   1   3   8     3448.34     3321.74     76.22 o 
   3   3   8      262.14      431.47     43.35 o 
   5   3   8     1178.08     1310.87     50.75 o 
   7   3   8      473.76      507.60     45.11 o 
   9   3   8      363.98      443.53     43.71 o 
  11   3   8       61.54       30.60     43.95 o 
  13   3   8      579.01      654.21    152.32 o 
  15   3   8      120.32      178.04     61.75 o 
  17   3   8       25.52      121.45     60.60 o 
  19   3   8       26.60        0.00     56.59 o 
  21   3   8      409.32      337.60     93.69 o 
 -22   4   8     2732.06     2653.37    134.32 o 
 -20   4   8       56.83       26.13     68.04 o 
 -18   4   8     3593.01     3183.06    131.88 o 
 -16   4   8       46.25        0.00     95.86 o 
 -14   4   8     1496.78     1506.93     72.00 o 
 -12   4   8     3246.50     3136.00     98.09 o 
 -10   4   8      865.71      847.86     48.91 o 
  -8   4   8      752.39      731.91     42.51 o 
  -6   4   8    14251.20    13864.42    221.54 o 
  -4   4   8    25092.84    25314.00    371.30 o 
  -2   4   8     5624.13     5759.95     95.29 o 
   0   4   8     3370.65     3317.79     74.74 o 
   2   4   8      802.52      745.03     42.65 o 
   4   4   8      741.76      616.75     38.93 o 
   6   4   8    12388.86    12514.17    186.06 o 
   8   4   8      151.57      175.50     35.99 o 
  10   4   8        8.01       27.05     40.80 o 
  12   4   8      875.66     1068.09     84.01 o 
  14   4   8    10326.20     9982.28    259.39 o 
  16   4   8     7144.08     7285.93    215.26 o 
  18   4   8      438.05      296.86     72.10 o 
  20   4   8       25.16       56.23     76.63 o 
 -23   5   8     1287.42     1144.98    113.16 o 
 -21   5   8      458.13      514.39    132.78 o 
 -19   5   8      349.19      198.21     73.64 o 
 -17   5   8     1074.17     1051.31     96.79 o 
 -15   5   8     1881.74     2100.32    103.36 o 
 -13   5   8      965.93      954.12     58.93 o 
 -11   5   8       24.25        0.00     28.79 o 
  -9   5   8      911.70      824.59     48.07 o 
  -7   5   8     2597.92     2829.64     75.22 o 
  -5   5   8     1122.24      965.66     48.24 o 
  -3   5   8     3093.25     3414.08    117.21 o 
  -1   5   8       13.57       31.53     19.93 o 
   1   5   8     2064.66     2002.61     91.90 o 
   3   5   8      270.24      231.84     32.70 o 
   5   5   8     5865.81     5582.68    103.93 o 
   7   5   8      343.02      435.40     43.27 o 
   9   5   8      480.17      492.24     63.83 o 
  11   5   8     1892.86     1865.06    111.68 o 
  13   5   8     2797.37     2930.44    268.35 o 
  15   5   8     2527.73     2600.55    134.95 o 
  17   5   8       72.04      103.43     60.32 o 
  19   5   8     1160.90     1208.36    129.68 o 
 -22   6   8      304.69      129.65     81.27 o 
 -20   6   8       67.61        0.00     65.76 o 
 -18   6   8      721.49      771.33     92.76 o 
 -16   6   8    17313.45    16350.57    350.55 o 
 -14   6   8     4418.74     4692.42    150.68 o 
 -12   6   8       34.13       36.02     47.24 o 
 -10   6   8     1778.16     1853.39     67.72 o 
  -8   6   8     1880.54     1755.06     64.07 o 
  -6   6   8     5935.94     6331.44    125.71 o 
  -4   6   8    10770.99    11218.58    231.38 o 
  -2   6   8    11479.45    12672.72    182.72 o 
   0   6   8      452.31      621.47     43.15 o 
   2   6   8    23974.34    24121.47    368.67 o 
   4   6   8     4939.52     4869.06     97.01 o 
   6   6   8     3085.20     3347.03     94.40 o 
   8   6   8     9683.21     9391.77    184.69 o 
  10   6   8     1217.20     1242.28     89.68 o 
  12   6   8     7714.93     7093.79    208.14 o 
  14   6   8        9.96        7.91     53.26 o 
  16   6   8     3468.12     3648.81    152.60 o 
  18   6   8      824.86      802.48    110.44 o 
  20   6   8      813.81     1205.42    113.02 o 
 -21   7   8        3.88        0.00     76.66 o 
 -19   7   8       98.41       44.12     69.40 o 
 -17   7   8     4513.38     4727.80    164.00 o 
 -15   7   8     4060.71     4148.68    482.10 o 
 -13   7   8     3291.74     3385.12    126.97 o 
 -11   7   8     9852.76    10203.96    244.77 o 
  -9   7   8      881.26      881.22     80.97 o 
  -7   7   8     5836.83     5727.52    121.61 o 
  -5   7   8     2427.11     2917.22     78.81 o 
  -3   7   8      168.29      145.71     28.88 o 
  -1   7   8     1666.96     1496.49     61.12 o 
   1   7   8     1833.23     1792.00     66.87 o 
   3   7   8     7544.24     7543.64    158.09 o 
   5   7   8      760.61      969.85    134.71 o 
   7   7   8     3095.80     3039.69    155.32 o 
   9   7   8     1484.64     1283.97     71.36 o 
  11   7   8      988.71      886.59     83.14 o 
  13   7   8      183.00       75.21     55.20 o 
  15   7   8       12.34        0.00     53.52 o 
  17   7   8     3182.35     3915.54    204.75 o 
  19   7   8       58.17        0.00     68.04 o 
 -20   8   8       88.99        0.00     69.99 o 
 -18   8   8     1111.46     1073.51    102.30 o 
 -16   8   8     3098.26     3210.97    136.39 o 
 -14   8   8     8933.81     8919.22    297.51 o 
 -12   8   8     6775.92     6566.24    182.25 o 
 -10   8   8       21.21        0.00     48.73 o 
  -8   8   8      155.53      225.23     53.22 o 
  -6   8   8      141.89      181.91     33.32 o 
  -4   8   8    10429.32    10761.40    224.50 o 
  -2   8   8        5.31        0.00     25.08 o 
   0   8   8        7.49       15.05     25.89 o 
   2   8   8      171.20      142.67     37.00 o 
   4   8   8    10096.62    10040.28    195.62 o 
   6   8   8    10861.71    10557.62    205.76 o 
   8   8   8       52.61        8.91     47.77 o 
  10   8   8       53.19        7.70     42.49 o 
  12   8   8      239.10      112.43     71.04 o 
  14   8   8     3443.66     3631.19    151.68 o 
  16   8   8      616.16      473.14     84.52 o 
  18   8   8       68.24       10.51     63.58 o 
 -19   9   8      636.25      587.85     94.94 o 
 -17   9   8      949.61      904.23     97.08 o 
 -15   9   8     3879.46     4011.53    152.76 o 
 -13   9   8     1123.25     1200.72     97.89 o 
 -11   9   8        2.48        0.00     55.73 o 
  -9   9   8      434.76      271.31     64.09 o 
  -7   9   8      205.77      135.53     72.90 o 
  -5   9   8     3510.93     3506.70    116.60 o 
  -3   9   8     1432.59     1518.35     63.25 o 
  -1   9   8        3.44        0.00     27.85 o 
   1   9   8       46.27       32.83     27.77 o 
   3   9   8     4141.87     4121.29    117.55 o 
   5   9   8     8055.88     7999.56    173.63 o 
   7   9   8     1209.61     1130.95     73.90 o 
   9   9   8       57.67        0.00     87.34 o 
  11   9   8       12.13        0.00     42.38 o 
  13   9   8     1292.74     1346.97    105.23 o 
  15   9   8     1526.49     1506.95    113.13 o 
  17   9   8       54.71        0.00     61.97 o 
 -18  10   8       25.82       31.52     72.15 o 
 -16  10   8       33.36        0.52     65.79 o 
 -14  10   8     1302.87     1663.43    109.20 o 
 -12  10   8      305.01      256.76    143.64 o 
 -10  10   8      272.31      189.96     67.52 o 
  -8  10   8      239.04      133.93     51.32 o 
  -6  10   8      370.93      543.99     66.09 o 
  -4  10   8     1102.58     1106.42     79.04 o 
  -2  10   8      827.50      915.97     72.59 o 
   0  10   8       98.44       61.30     58.11 o 
   2  10   8     3159.74     3227.02    102.14 o 
   4  10   8    10279.58    10538.16    246.17 o 
   6  10   8     3432.12     3324.14    113.66 o 
   8  10   8      793.46      853.59     71.58 o 
  10  10   8       29.58        0.00     79.62 o 
  12  10   8      278.97      279.45     72.16 o 
  14  10   8      358.15      347.66     78.79 o 
  16  10   8      291.00      320.62     79.56 o 
 -17  11   8       70.18        0.00     72.63 o 
 -15  11   8     1346.21     1481.67    117.27 o 
 -13  11   8     2038.37     1809.57    115.26 o 
 -11  11   8      792.76      806.86     93.20 o 
  -9  11   8      632.43      750.78     66.84 o 
  -7  11   8       17.61        0.00     50.24 o 
  -5  11   8     2242.05     2256.81    104.75 o 
  -3  11   8     3327.68     3456.08    104.63 o 
  -1  11   8       23.86        0.00     54.42 o 
   1  11   8      435.27      529.16     56.33 o 
   3  11   8      144.04      163.58     58.55 o 
   5  11   8     2144.75     1934.41     91.26 o 
   7  11   8       78.80       32.97     48.98 o 
   9  11   8      658.46      522.99     66.47 o 
  11  11   8        4.25        0.00     51.47 o 
  13  11   8     1807.71     1589.06    117.13 o 
 -14  12   8       72.28       15.55     69.21 o 
 -12  12   8        2.24        0.00     73.53 o 
 -10  12   8      689.94      677.82     93.89 o 
  -8  12   8      168.54       88.78     62.67 o 
  -6  12   8     1446.42     1619.99     99.18 o 
  -4  12   8       10.89       30.84     56.19 o 
  -2  12   8      818.04      867.50    171.56 o 
   0  12   8      731.88      641.89     82.32 o 
   2  12   8        3.59       25.35     43.81 o 
   4  12   8       12.16        0.00     48.88 o 
   6  12   8      245.47      210.05     55.67 o 
   8  12   8        5.64        0.00     48.09 o 
  10  12   8      124.62       60.13     58.00 o 
  12  12   8      257.44      292.90     79.59 o 
 -13  13   8      430.98      453.95     93.89 o 
 -11  13   8      644.27      559.35     97.97 o 
  -9  13   8     1034.91      935.77     93.64 o 
  -7  13   8     1963.84     1993.35    167.53 o 
  -5  13   8     2280.20     2297.92    117.21 o 
  -3  13   8      407.38      362.93     81.59 o 
  -1  13   8     2424.27     2273.62    117.39 o 
   1  13   8     1486.74     1459.95    109.43 o 
   3  13   8     9120.94     9049.86    250.86 o 
   5  13   8     3454.02     3331.36    119.31 o 
   7  13   8     6241.87     5971.50    163.76 o 
   9  13   8     3686.19     3511.90    128.43 o 
  11  13   8      866.62      956.74     86.30 o 
 -10  14   8      192.46      175.21     75.14 o 
  -8  14   8       48.47        0.00     63.51 o 
  -6  14   8      826.60      870.47     95.40 o 
  -4  14   8     2563.97     2353.46    122.87 o 
  -2  14   8      246.02      143.17     72.78 o 
   0  14   8      371.82      222.91     76.14 o 
   2  14   8        0.20       49.64    106.10 o 
   4  14   8      615.65      694.59     95.50 o 
   6  14   8      481.45      439.02    183.35 o 
   8  14   8       24.14      131.39     61.28 o 
  -5  15   8     2888.91     2745.83    194.21 o 
  -3  15   8     2330.32     1942.86    122.92 o 
  -1  15   8       32.02        0.00     71.97 o 
   1  15   8      303.82       94.93    116.65 o 
   3  15   8      969.02      951.79    157.60 o 
 -23   1   9      484.65      570.48     90.31 o 
 -21   1   9      496.22      492.46     84.35 o 
 -19   1   9      210.54      249.27     72.16 o 
 -17   1   9     8074.60     7812.59    204.22 o 
 -15   1   9    10131.25     9817.65    230.12 o 
 -13   1   9     2977.73     2862.10    106.16 o 
 -11   1   9     1080.05     1033.33     53.83 o 
  -9   1   9     2731.33     2379.14     69.70 o 
  -7   1   9     9633.33     8950.38    137.24 o 
  -5   1   9     6278.98     5832.20     96.34 o 
  -3   1   9     4465.03     4666.67    135.50 o 
  -1   1   9     1036.55     1033.64     76.94 o 
   1   1   9     3986.99     3404.12    107.49 o 
   3   1   9    11667.14    10472.41    232.29 o 
   5   1   9     9379.22     9690.01    222.39 o 
   7   1   9      810.61      914.61     67.55 o 
   9   1   9      349.79      439.27     57.85 o 
  11   1   9     5625.39     6057.61    125.02 o 
  13   1   9     6199.92     6053.84    126.11 o 
  15   1   9     9103.40     9241.14    196.61 o 
  17   1   9      536.86      529.23     59.96 o 
  19   1   9      772.57      895.33    140.85 o 
 -22   2   9       40.19        0.00     64.22 o 
 -20   2   9     1562.24     1368.44    127.20 o 
 -18   2   9       64.81        0.00     86.87 o 
 -16   2   9     4244.94     4083.96    139.24 o 
 -14   2   9      200.42      173.66     54.15 o 
 -12   2   9      199.71      188.85     38.47 o 
 -10   2   9       49.68        8.27     27.77 o 
  -8   2   9     4390.94     4541.86    120.37 o 
  -6   2   9     8138.79     8010.12    181.59 o 
  -4   2   9      334.77      369.75     26.96 o 
  -2   2   9     5277.11     5996.64    207.34 o 
   0   2   9     7872.07     7640.27    353.98 o 
   2   2   9     3386.61     2973.21    101.13 o 
   4   2   9      202.06      219.92     94.31 o 
   6   2   9     4290.08     4277.63    131.72 o 
   8   2   9     5062.03     4662.54     98.44 o 
  10   2   9     9389.05     9267.73    159.45 o 
  12   2   9     4430.58     4229.63    119.65 o 
  14   2   9       84.24      174.99     49.15 o 
  16   2   9     2832.46     3145.78    163.80 o 
  18   2   9       50.89        0.00     55.46 o 
  20   2   9      958.43      930.01     98.93 o 
 -23   3   9      987.08     1386.78    114.15 o 
 -21   3   9       92.34       36.80     66.82 o 
 -19   3   9     6804.33     6554.72    193.66 o 
 -17   3   9     1649.71     1594.22     98.33 o 
 -15   3   9     2198.49     2111.65    112.61 o 
 -13   3   9     8487.02     8271.66    162.39 o 
 -11   3   9      452.89      458.91     42.48 o 
  -9   3   9     1475.55     1543.53     59.33 o 
  -7   3   9    10638.79    10784.32    181.74 o 
  -5   3   9    18505.57    18799.42    295.77 o 
  -3   3   9      653.75      557.75     30.58 o 
  -1   3   9    26623.98    26563.75    482.55 o 
   1   3   9     8435.66     8849.65    290.75 o 
   3   3   9     6405.95     6346.30    227.71 o 
   5   3   9    20401.84    19899.86    394.47 o 
   7   3   9       10.24       25.31     30.24 o 
   9   3   9      329.21      431.54     46.56 o 
  11   3   9     2310.89     2220.81     85.85 o 
  13   3   9     7714.33     8290.93    181.54 o 
  15   3   9     3577.75     3619.51    145.66 o 
  17   3   9      957.06      978.28     93.34 o 
  19   3   9      112.95       17.65     66.26 o 
 -22   4   9      700.42      599.80     92.12 o 
 -20   4   9     1228.11     1198.07    113.55 o 
 -18   4   9      307.66      272.44     84.69 o 
 -16   4   9       14.53        0.00     53.72 o 
 -14   4   9        9.38        0.00     56.60 o 
 -12   4   9     1194.32     1176.40     75.09 o 
 -10   4   9     2449.39     2479.77     75.17 o 
  -8   4   9      663.12      735.85     45.57 o 
  -6   4   9     5642.07     5423.39    110.37 o 
  -4   4   9      860.55      878.62     56.60 o 
  -2   4   9     1191.75     1115.16     54.09 o 
   0   4   9     1231.82     1254.64     51.95 o 
   2   4   9        2.30       30.20     24.39 o 
   4   4   9     4993.62     5019.68    107.91 o 
   6   4   9       10.34        0.00     29.92 o 
   8   4   9      811.97      769.96     69.98 o 
  10   4   9     2728.69     2811.75    122.16 o 
  12   4   9     3603.61     3938.39    245.70 o 
  14   4   9     5809.23     6262.56    249.74 o 
  16   4   9        0.23       22.88     59.87 o 
  18   4   9       72.04        8.65     63.34 o 
  20   4   9        9.82        0.00     76.01 o 
 -21   5   9      133.50       86.34     75.12 o 
 -19   5   9     1409.20     1505.76    107.29 o 
 -17   5   9     6653.41     6418.22    451.70 o 
 -15   5   9       55.84       78.84     57.11 o 
 -13   5   9     4825.89     4739.57    116.19 o 
 -11   5   9       45.61        0.00     31.26 o 
  -9   5   9     2118.36     2064.39     95.04 o 
  -7   5   9    12185.68    12065.63    204.00 o 
  -5   5   9     2696.03     2889.02     76.80 o 
  -3   5   9       16.63       38.57     22.62 o 
  -1   5   9      647.59      804.56     62.93 o 
   1   5   9    24418.64    24338.28    371.19 o 
   3   5   9     8748.18     8203.35    153.97 o 
   5   5   9      778.46      771.25     43.83 o 
   7   5   9     6724.05     6657.01    188.60 o 
   9   5   9      110.59      272.95     66.08 o 
  11   5   9     6213.02     5843.43    184.92 o 
  13   5   9     5359.85     5353.70    181.48 o 
  15   5   9      378.67      517.13     77.28 o 
  17   5   9        1.12        5.09     59.83 o 
  19   5   9     2429.16     2680.27    145.23 o 
 -22   6   9      172.40       41.18     73.11 o 
 -20   6   9      280.40      143.09     77.25 o 
 -18   6   9      999.73      881.98     93.77 o 
 -16   6   9      229.53      259.62    119.44 o 
 -14   6   9     5064.52     5469.02    164.65 o 
 -12   6   9     3362.92     3157.75    198.24 o 
 -10   6   9     3021.48     3172.33     90.33 o 
  -8   6   9       20.35       12.57     30.06 o 
  -6   6   9     4525.06     4491.32    103.10 o 
  -4   6   9     2077.02     2256.25     82.72 o 
  -2   6   9     1133.14     1278.80     58.07 o 
   0   6   9      205.14      229.80     40.56 o 
   2   6   9     1278.15     1220.95     59.44 o 
   4   6   9     2309.62     2058.73    139.96 o 
   6   6   9      817.09      848.50     76.59 o 
   8   6   9     6480.63     6240.50    186.67 o 
  10   6   9     1369.76     1335.48    107.96 o 
  12   6   9      287.18      317.75     71.27 o 
  14   6   9      140.16       99.48     58.99 o 
  16   6   9       21.55       58.15     60.51 o 
  18   6   9       23.17       43.06     71.69 o 
 -21   7   9       72.30        0.00    119.75 o 
 -19   7   9      774.42      805.38     95.39 o 
 -17   7   9     5281.19     5232.89    174.21 o 
 -15   7   9     7433.18     8027.54    215.63 o 
 -13   7   9     2097.42     1943.40    102.13 o 
 -11   7   9     9531.99     9211.93    437.12 o 
  -9   7   9       74.66       65.49     36.37 o 
  -7   7   9     8902.47     9424.00    174.63 o 
  -5   7   9     4805.27     5296.09    115.59 o 
  -3   7   9     4075.88     4116.31     96.56 o 
  -1   7   9     1184.82     1229.10     68.14 o 
   1   7   9     6791.33     6644.96    170.14 o 
   3   7   9     8174.08     8322.68    200.31 o 
   5   7   9      653.82      657.36     55.29 o 
   7   7   9      113.92      113.48     52.31 o 
   9   7   9       47.79       33.33     50.83 o 
  11   7   9      112.50       42.06     57.15 o 
  13   7   9      351.31      300.59     73.32 o 
  15   7   9      773.01      871.71     96.38 o 
  17   7   9       35.57        0.84     66.09 o 
 -20   8   9        0.51        0.00     71.73 o 
 -18   8   9     1097.15     1194.26    155.74 o 
 -16   8   9     2585.75     2919.94    133.55 o 
 -14   8   9      252.83      282.98    101.45 o 
 -12   8   9       86.42      106.58     57.10 o 
 -10   8   9      156.45       81.26     55.75 o 
  -8   8   9     2426.26     2408.48    102.65 o 
  -6   8   9     2992.25     3100.32     97.80 o 
  -4   8   9      100.14      126.53     41.40 o 
  -2   8   9      352.73      328.45     35.92 o 
   0   8   9      692.43      853.06     69.49 o 
   2   8   9     8884.95     9077.86    184.81 o 
   4   8   9     2312.54     2240.04    110.74 o 
   6   8   9      315.42      353.98     53.31 o 
   8   8   9     1000.98      906.73     86.51 o 
  10   8   9     1355.40     1355.28     99.62 o 
  12   8   9     2535.22     2285.60    123.70 o 
  14   8   9      454.56      588.08     86.87 o 
  16   8   9      353.18      354.51    145.50 o 
 -19   9   9     1169.15     1094.86    108.69 o 
 -17   9   9      793.49      843.08     95.83 o 
 -15   9   9     2282.90     2325.92    123.17 o 
 -13   9   9     2693.86     2942.24    127.89 o 
 -11   9   9      356.32      369.73     68.54 o 
  -9   9   9     2067.04     2354.26    108.14 o 
  -7   9   9      112.33       11.37     55.46 o 
  -5   9   9     6086.08     6186.67    244.46 o 
  -3   9   9     2907.60     2959.03    159.46 o 
  -1   9   9     2309.17     2599.50    103.84 o 
   1   9   9     1566.59     1554.75    131.65 o 
   3   9   9     4331.74     4501.23    248.53 o 
   5   9   9     3717.04     3759.53    115.48 o 
   7   9   9      322.20      246.87    138.62 o 
   9   9   9      672.56      477.00     73.17 o 
  11   9   9      119.31       84.63     61.12 o 
  13   9   9     2128.43     2232.34    127.41 o 
  15   9   9     1007.99      965.40    101.41 o 
 -18  10   9     1068.87      988.87    138.05 o 
 -16  10   9     1061.07      986.90    181.80 o 
 -14  10   9     4723.78     4741.04    167.81 o 
 -12  10   9      163.59      205.52     69.47 o 
 -10  10   9     1922.33     1919.26    106.00 o 
  -8  10   9      823.96      915.25     85.34 o 
  -6  10   9     1252.86     1058.68     78.76 o 
  -4  10   9     8516.53     8882.59    315.82 o 
  -2  10   9      731.85      893.47    112.30 o 
   0  10   9     2496.16     2576.55     93.67 o 
   2  10   9     3169.49     3551.87    112.35 o 
   4  10   9    16375.82    16696.98    525.69 o 
   6  10   9     1800.90     1720.56     88.09 o 
   8  10   9     2648.08     2298.29    110.58 o 
  10  10   9      243.30      115.06     65.79 o 
  12  10   9      724.91      894.62     96.28 o 
  14  10   9     1655.17     1637.56    117.49 o 
 -15  11   9       67.07       22.19     72.10 o 
 -13  11   9       70.72       59.64     66.93 o 
 -11  11   9       51.39       57.75    129.37 o 
  -9  11   9     1191.39      972.66     97.04 o 
  -7  11   9     3441.66     3723.51    133.84 o 
  -5  11   9        3.05        0.00     83.14 o 
  -3  11   9       63.94        0.00     79.42 o 
  -1  11   9      696.83      718.23     85.93 o 
   1  11   9     2174.12     2130.31     90.88 o 
   3  11   9     4265.53     4190.96    127.89 o 
   5  11   9      929.14     1045.15     75.23 o 
   7  11   9       27.72        0.00     47.94 o 
   9  11   9      735.81      773.21     93.30 o 
  11  11   9     2766.93     2839.92    217.78 o 
  13  11   9       82.50       68.25     98.34 o 
 -14  12   9      167.41      167.71     76.48 o 
 -12  12   9       80.89       19.53     96.48 o 
 -10  12   9      347.89      177.18     75.85 o 
  -8  12   9     1920.46     2076.13    111.51 o 
  -6  12   9     4429.09     4577.48    157.24 o 
  -4  12   9      895.96      728.43    125.95 o 
  -2  12   9      342.19      221.65     74.82 o 
   0  12   9      469.56      448.87     79.85 o 
   2  12   9     5259.83     5245.08    143.01 o 
   4  12   9      709.85      820.83     72.27 o 
   6  12   9       90.67       90.41     53.63 o 
   8  12   9      975.14      990.08     81.63 o 
  10  12   9       23.93      162.47     72.22 o 
  12  12   9     1095.04     1151.25    110.99 o 
 -11  13   9       50.32        0.00     72.87 o 
  -9  13   9      255.41      280.69     79.91 o 
  -7  13   9     1632.71     1523.22    146.43 o 
  -5  13   9     1933.07     1783.67    108.14 o 
  -3  13   9      814.34      627.91    136.50 o 
  -1  13   9      455.46      441.39     84.63 o 
   1  13   9      439.37      416.00     84.18 o 
   3  13   9     1031.17     1137.60    109.90 o 
   5  13   9      619.80      757.69    120.63 o 
   7  13   9      113.31       25.63     56.45 o 
   9  13   9       10.44       89.14     83.14 o 
  -8  14   9     1290.48     1280.64    235.16 o 
  -6  14   9     2304.36     2428.15    290.69 o 
  -4  14   9      225.52      205.39     74.88 o 
  -2  14   9       38.05        0.00    110.44 o 
   0  14   9     1276.75     1644.86    179.31 o 
   2  14   9     2299.52     2320.28    135.43 o 
   4  14   9      143.42       37.50     76.24 o 
   6  14   9      205.48      186.85     84.89 o 
 -22   0  10      336.48      194.83    111.68 o 
 -20   0  10      319.21      289.76    109.82 o 
 -18   0  10     4375.41     4266.32    210.96 o 
 -16   0  10    14209.15    14716.83    446.74 o 
 -14   0  10      921.54     1175.16    118.51 o 
 -12   0  10      271.22      228.33     74.46 o 
 -10   0  10     4400.14     4011.59    121.25 o 
  -8   0  10    19988.98    19805.66    379.98 o 
  -6   0  10     1537.56     1830.80     72.14 o 
  -4   0  10     7523.90     7129.12    156.08 o 
  -2   0  10       30.83       84.38     48.40 o 
   0   0  10     3593.61     3088.68    149.53 o 
   2   0  10    22768.82    20853.24    579.52 o 
   4   0  10     5370.06     6184.81    235.78 o 
   6   0  10        6.20        0.00     50.26 o 
   8   0  10     6332.73     6287.76    175.27 o 
  10   0  10    20947.00    23234.74    673.21 o 
  12   0  10     6819.17     6009.65    179.64 o 
  14   0  10     2041.38     2188.13    248.19 o 
  16   0  10      937.02     1071.54    137.12 o 
  18   0  10      143.44      317.06    107.96 o 
 -23   1  10      569.11      719.18     96.81 o 
 -21   1  10      293.25      182.63     85.00 o 
 -19   1  10      535.09      342.03     78.74 o 
 -17   1  10     1984.45     1833.93    102.44 o 
 -15   1  10      271.84      282.08     63.40 o 
 -13   1  10      629.68      735.39     55.59 o 
 -11   1  10      694.87      853.79     77.66 o 
  -9   1  10      911.53      921.18     44.38 o 
  -7   1  10     5855.68     6120.27    136.04 o 
  -5   1  10      271.15      358.28     26.72 o 
  -3   1  10        0.64        0.00     15.49 o 
  -1   1  10     2803.86     2713.84    134.64 o 
   1   1  10     9151.61     8643.39    204.01 o 
   3   1  10        8.61       81.66     37.66 o 
   5   1  10     2598.59     2536.27    102.44 o 
   7   1  10     5329.18     5346.09    156.58 o 
   9   1  10      360.56      420.39     50.95 o 
  11   1  10     2923.01     2644.49    163.17 o 
  13   1  10       69.69      142.59     40.35 o 
  15   1  10     1091.10     1115.58     75.43 o 
  17   1  10       31.24        0.00     76.63 o 
  19   1  10     2201.75     1885.60    183.04 o 
 -22   2  10      692.10      638.85     92.93 o 
 -20   2  10     3131.45     3374.99    139.70 o 
 -18   2  10     1983.29     2090.26    109.01 o 
 -16   2  10     2045.07     2063.72     83.31 o 
 -14   2  10     3526.16     3656.39    102.02 o 
 -12   2  10      317.87      347.23     50.11 o 
 -10   2  10    14278.37    14426.48    238.65 o 
  -8   2  10     3878.84     3733.71     79.36 o 
  -6   2  10    16228.41    16696.31    269.85 o 
  -4   2  10     6104.07     6333.27    214.73 o 
  -2   2  10     2181.13     2014.05     60.09 o 
   0   2  10    10668.33     9648.56    221.56 o 
   2   2  10     7699.67     8074.37    196.87 o 
   4   2  10    12018.54    10966.49    248.44 o 
   6   2  10       45.40       50.47     39.27 o 
   8   2  10     2475.17     2456.64     90.62 o 
  10   2  10     2075.04     2194.27    109.44 o 
  12   2  10    13509.38    13490.70    256.40 o 
  14   2  10      645.48      727.07     69.88 o 
  16   2  10     1563.94     1653.53    110.69 o 
  18   2  10     1429.23     1196.03    106.89 o 
  20   2  10     2045.72     1982.39    200.41 o 
 -23   3  10      367.07      432.93     89.49 o 
 -21   3  10       87.21      133.10     71.41 o 
 -19   3  10      462.43      474.61     81.67 o 
 -17   3  10      829.31      939.25     67.06 o 
 -15   3  10       20.61        0.00     35.84 o 
 -13   3  10        8.74        7.36     35.07 o 
 -11   3  10       88.55       66.11     34.04 o 
  -9   3  10     3723.98     3292.02     87.21 o 
  -7   3  10     1338.74     1289.92    100.12 o 
  -5   3  10      663.61      627.49     62.84 o 
  -3   3  10     3353.19     3345.99     91.45 o 
  -1   3  10     1330.04     1436.49     54.23 o 
   1   3  10     2764.51     2545.80    129.99 o 
   3   3  10       64.99       85.75     37.66 o 
   5   3  10      727.26      735.73     67.01 o 
   7   3  10      243.59      165.60     47.55 o 
   9   3  10     3861.66     3872.11    112.37 o 
  11   3  10     1941.23     2140.89     88.47 o 
  13   3  10      166.66      172.83     69.49 o 
  15   3  10      574.19      535.94     77.36 o 
  17   3  10        1.36        0.00     58.53 o 
  19   3  10        7.53        0.00     62.54 o 
 -22   4  10      678.16      763.39     97.83 o 
 -20   4  10     2932.86     2794.20    132.08 o 
 -18   4  10     7603.03     7557.09    209.55 o 
 -16   4  10      540.18      391.68     72.59 o 
 -14   4  10      760.38      677.28     73.47 o 
 -12   4  10      336.12      349.60     45.23 o 
 -10   4  10     1053.78     1212.48     59.16 o 
  -8   4  10    12203.50    11929.29    287.28 o 
  -6   4  10    12408.78    12291.11    214.93 o 
  -4   4  10      305.17      306.91     30.06 o 
  -2   4  10    15476.26    16254.84    264.37 o 
   0   4  10     8059.52     7947.12    273.01 o 
   2   4  10     4262.45     4062.35    127.56 o 
   4   4  10     5287.51     5476.26    163.18 o 
   6   4  10      161.09      125.97     53.38 o 
   8   4  10      252.76      223.59     56.99 o 
  10   4  10       30.77       70.59     48.73 o 
  12   4  10     5704.82     6369.80    199.99 o 
  14   4  10      792.07      892.17     90.89 o 
  16   4  10     1697.23     1787.92    133.71 o 
  18   4  10     1165.02     1093.33    106.96 o 
 -21   5  10      722.33      549.20     89.79 o 
 -19   5  10     1922.71     1800.12    114.39 o 
 -17   5  10       26.38        0.00     96.17 o 
 -15   5  10     1061.17     1096.41     87.99 o 
 -13   5  10      205.89      297.66     61.09 o 
 -11   5  10     3798.06     3586.88    108.07 o 
  -9   5  10      128.46      196.22     38.25 o 
  -7   5  10      242.46      175.06     36.36 o 
  -5   5  10     3127.38     3390.61     99.41 o 
  -3   5  10     1284.35     1482.95     62.40 o 
  -1   5  10       79.26      124.71     30.88 o 
   1   5  10     1397.22     1429.82     63.48 o 
   3   5  10      349.61      404.11     56.14 o 
   5   5  10     3502.90     3621.66    181.18 o 
   7   5  10     2509.87     2850.11    121.88 o 
   9   5  10     1830.80     1799.74    105.29 o 
  11   5  10     1872.66     2101.33    288.83 o 
  13   5  10     1650.74     2073.67    162.25 o 
  15   5  10      952.20     1043.18     98.22 o 
  17   5  10      862.89      942.90    125.95 o 
 -20   6  10      139.88      108.06     74.09 o 
 -18   6  10     2903.83     2809.51    131.69 o 
 -16   6  10     3195.71     2898.55    127.54 o 
 -14   6  10       66.43       74.35     56.69 o 
 -12   6  10       68.99      184.18    104.86 o 
 -10   6  10      417.52      439.02     49.15 o 
  -8   6  10    11700.12    12400.46    215.52 o 
  -6   6  10     1074.47      965.47     54.16 o 
  -4   6  10     3435.00     3647.27     81.87 o 
  -2   6  10     1472.29     1420.27     78.10 o 
   0   6  10    17685.03    17970.06    293.60 o 
   2   6  10    22668.67    22625.05    356.82 o 
   4   6  10       71.23        0.00     52.12 o 
   6   6  10     2561.52     2714.65    118.50 o 
   8   6  10     5197.90     4640.33    161.72 o 
  10   6  10     4973.24     5034.39    208.17 o 
  12   6  10     2633.67     2578.55    132.80 o 
  14   6  10        3.30        0.00     54.76 o 
  16   6  10        2.61        0.00     56.85 o 
  18   6  10     1381.81     1413.85    120.14 o 
 -19   7  10      843.93      768.69    163.18 o 
 -17   7  10     1696.92     1635.64    109.01 o 
 -15   7  10       68.24      105.44     64.17 o 
 -13   7  10     2864.50     2248.01    133.71 o 
 -11   7  10      177.49      168.41     57.08 o 
  -9   7  10     5271.15     5121.01    121.42 o 
  -7   7  10     3098.34     3467.98     95.22 o 
  -5   7  10     2323.19     2302.06     75.86 o 
  -3   7  10       30.50       21.73     54.11 o 
  -1   7  10     1619.00     1520.30    108.99 o 
   1   7  10    10301.26    10753.90    198.30 o 
   3   7  10       16.54       20.48     58.32 o 
   5   7  10     1244.32     1108.49     84.91 o 
   7   7  10     7557.76     7950.37    224.45 o 
   9   7  10     1837.65     2201.36    118.65 o 
  11   7  10     1699.07     1733.14    141.78 o 
  13   7  10      370.59      314.73     82.52 o 
  15   7  10      464.90      552.44     86.31 o 
  17   7  10       95.03       55.48     68.40 o 
 -18   8  10      497.07      529.09     86.63 o 
 -16   8  10      607.16      584.14     88.86 o 
 -14   8  10      878.02      832.99     86.27 o 
 -12   8  10      232.59      339.21     69.80 o 
 -10   8  10     2624.15     2848.19    158.22 o 
  -8   8  10     2284.97     2298.40    101.72 o 
  -6   8  10     1845.97     1688.71     71.26 o 
  -4   8  10      705.58      768.09     66.16 o 
  -2   8  10     5618.34     5986.46    136.93 o 
   0   8  10     1414.45     1401.13     76.60 o 
   2   8  10     1913.63     1977.59     97.14 o 
   4   8  10     5448.70     5442.81    175.37 o 
   6   8  10      775.31      853.81    112.30 o 
   8   8  10     1221.57     1247.76    100.53 o 
  10   8  10       35.64       34.02     63.31 o 
  12   8  10     1208.04     1296.99    107.90 o 
  14   8  10     1033.43     1047.32    113.86 o 
  16   8  10       51.97       78.80     71.82 o 
 -17   9  10       41.96       12.01     69.21 o 
 -15   9  10     1778.95     1735.99    121.61 o 
 -13   9  10      686.81      621.80    103.93 o 
 -11   9  10      406.03      577.18     75.98 o 
  -9   9  10      346.90      397.40     70.63 o 
  -7   9  10      147.02        0.00    144.26 o 
  -5   9  10      307.75      339.39     89.35 o 
  -3   9  10       76.45       56.34    102.69 o 
  -1   9  10     9012.55     9255.64    185.39 o 
   1   9  10     5626.37     5538.18    164.06 o 
   3   9  10     9525.28     9500.09    198.22 o 
   5   9  10     2833.51     2987.14    287.90 o 
   7   9  10       79.02       93.49     58.92 o 
   9   9  10     1176.06     1101.61    103.84 o 
  11   9  10      275.02      193.05     69.02 o 
  13   9  10      351.82      459.86     81.38 o 
  15   9  10       46.11       22.98     64.22 o 
 -16  10  10      505.86      533.75     88.93 o 
 -14  10  10      534.68      571.40     86.85 o 
 -12  10  10      766.19      780.48     89.29 o 
 -10  10  10     3817.68     3694.18    142.15 o 
  -8  10  10     1547.28     1703.88    103.75 o 
  -6  10  10     1301.78     1250.86    130.92 o 
  -4  10  10       30.73        0.00     75.08 o 
  -2  10  10     1038.82     1095.32     80.20 o 
   0  10  10       15.65       19.74     43.67 o 
   2  10  10      265.15      395.37     57.59 o 
   4  10  10      803.53      836.11     72.90 o 
   6  10  10     1918.59     1758.30    113.25 o 
   8  10  10      245.47      127.64    107.96 o 
  10  10  10     1492.60     1426.93    113.91 o 
  12  10  10     1373.30     1401.38    117.77 o 
  14  10  10      502.18      562.75    111.37 o 
 -15  11  10      774.51      857.75     99.44 o 
 -13  11  10       21.71        0.00     63.93 o 
 -11  11  10     2611.33     2725.43    132.67 o 
  -9  11  10     5168.00     4935.51    169.13 o 
  -7  11  10     2123.90     1994.00    115.38 o 
  -5  11  10     1694.50     1440.72    147.05 o 
  -3  11  10       39.93       44.67     90.59 o 
  -1  11  10     2830.86     2960.28    104.96 o 
   1  11  10     1359.70     1379.46     80.79 o 
   3  11  10     1085.57     1278.91     81.65 o 
   5  11  10      626.45      508.79     80.21 o 
   7  11  10      200.68      102.53     65.43 o 
   9  11  10      468.95      444.26    171.56 o 
  11  11  10      296.24      190.20     81.90 o 
 -12  12  10        1.25        0.00     71.85 o 
 -10  12  10      531.50      399.62     87.35 o 
  -8  12  10     4769.02     4719.26    240.12 o 
  -6  12  10     1520.47     1629.96    160.08 o 
  -4  12  10      103.12        0.00     98.65 o 
  -2  12  10      260.03      106.49     74.03 o 
   0  12  10      950.87     1172.10    106.78 o 
   2  12  10       59.51       36.60     57.91 o 
   4  12  10      555.24      608.71     69.68 o 
   6  12  10      273.28      324.08     78.62 o 
   8  12  10       63.34      128.53    110.13 o 
  10  12  10      780.03      834.55     99.24 o 
 -11  13  10      132.04       65.77     78.65 o 
  -9  13  10     2524.98     2365.22    188.62 o 
  -7  13  10     4380.62     4299.85    157.40 o 
  -5  13  10       21.69        0.00     99.27 o 
  -3  13  10      500.10      364.21    128.44 o 
  -1  13  10      433.59      456.69    121.92 o 
   1  13  10     3813.84     3994.50    164.73 o 
   3  13  10      205.78      174.28     82.04 o 
   5  13  10     2074.94     2041.88    131.54 o 
   7  13  10      144.19      245.90     96.79 o 
  -6  14  10       23.85       14.27    111.68 o 
  -4  14  10        7.89        0.00    112.92 o 
  -2  14  10     1323.11     1536.89    176.21 o 
   0  14  10      303.15      421.30    129.68 o 
   2  14  10       13.89        0.00    117.58 o 
   4  14  10     1049.33     1084.65    112.54 o 
 -21   1  11     1775.83     1935.69    115.16 o 
 -19   1  11      839.72     1015.33    119.13 o 
 -17   1  11     1583.01     1596.09     99.69 o 
 -15   1  11      777.46      811.52     63.71 o 
 -13   1  11     3688.65     3807.55    104.29 o 
 -11   1  11     4092.87     4246.18     92.83 o 
  -9   1  11     8928.67     8752.67    142.80 o 
  -7   1  11     2341.55     2446.80     61.54 o 
  -5   1  11        1.39       28.94     23.77 o 
  -3   1  11     5322.29     5075.07    192.65 o 
  -1   1  11     4759.63     4559.07    137.32 o 
   1   1  11    16158.18    15409.02    325.32 o 
   3   1  11     1332.94     1197.01     78.29 o 
   5   1  11      794.90      969.86     73.93 o 
   7   1  11     3973.27     3962.98    136.89 o 
   9   1  11     7734.80     8295.24    156.00 o 
  11   1  11     1098.58     1198.41     65.01 o 
  13   1  11      436.05      436.70     59.18 o 
  15   1  11       23.26        0.00     45.81 o 
  17   1  11      890.25      997.71    152.63 o 
  19   1  11     2176.40     2181.56    198.55 o 
 -22   2  11      125.77       99.34     76.59 o 
 -20   2  11       69.99       30.03     90.28 o 
 -18   2  11     1271.50     1074.38     95.85 o 
 -16   2  11      994.40     1136.80     69.11 o 
 -14   2  11     2856.12     2953.57    117.91 o 
 -12   2  11     2179.78     2011.86     76.11 o 
 -10   2  11       45.55      125.28     41.11 o 
  -8   2  11     1640.39     1773.06     56.13 o 
  -6   2  11      183.79      200.42     27.67 o 
  -4   2  11      163.83      247.53     33.35 o 
  -2   2  11      332.39      318.28     49.57 o 
   0   2  11     3498.66     3149.08    114.06 o 
   2   2  11     4358.17     4088.82    297.82 o 
   4   2  11     2572.38     2578.23    107.01 o 
   6   2  11     2978.71     2945.03    136.81 o 
   8   2  11      607.71      726.77     74.78 o 
  10   2  11       10.72       46.80     44.16 o 
  12   2  11     2188.75     2625.91    111.90 o 
  14   2  11       28.84        4.56     44.21 o 
  16   2  11      524.59      599.58    100.83 o 
  18   2  11      565.95      556.44     88.96 o 
 -21   3  11     5136.46     4949.60    173.19 o 
 -19   3  11     4987.61     5031.58    169.50 o 
 -17   3  11     1255.02     1147.55     73.25 o 
 -15   3  11     3368.18     2950.35     95.44 o 
 -13   3  11        9.82        6.00     37.04 o 
 -11   3  11    17133.59    17258.37    282.36 o 
  -9   3  11     2029.18     2082.50     74.06 o 
  -7   3  11     1648.07     1387.90     51.86 o 
  -5   3  11      315.53      471.86     40.87 o 
  -3   3  11    34951.90    33564.61    630.00 o 
  -1   3  11     8192.06     7544.65    193.25 o 
   1   3  11      539.53      587.06    112.92 o 
   3   3  11    11072.62    10520.22    246.95 o 
   5   3  11      242.91      169.08     49.96 o 
   7   3  11     5397.63     5511.34    138.14 o 
   9   3  11     2578.21     2254.27     90.53 o 
  11   3  11     6520.92     6710.65    162.69 o 
  13   3  11     1682.77     1883.00    114.01 o 
  15   3  11     2681.03     3226.89    146.91 o 
  17   3  11     2756.03     2700.08    144.32 o 
 -22   4  11       28.83       39.61     70.89 o 
 -20   4  11     1615.88     1715.72    173.73 o 
 -18   4  11        1.47        0.00     58.53 o 
 -16   4  11      675.23      602.54     62.90 o 
 -14   4  11        3.99        0.00     35.67 o 
 -12   4  11     2003.50     2058.39     78.30 o 
 -10   4  11       15.53        0.00     33.04 o 
  -8   4  11      240.25      339.63     39.23 o 
  -6   4  11     1499.48     1568.58     91.39 o 
  -4   4  11       74.96      100.85     32.46 o 
  -2   4  11     6560.39     6825.58    335.67 o 
   0   4  11     1759.09     1955.88     94.09 o 
   2   4  11     2412.97     2584.42    186.14 o 
   4   4  11     2695.81     2666.78    109.20 o 
   6   4  11     2643.53     2906.62    118.54 o 
   8   4  11     1656.05     1571.47     78.13 o 
  10   4  11       12.05       93.04     48.12 o 
  12   4  11     1287.11     1647.78    109.01 o 
  14   4  11      289.03      386.89     74.36 o 
  16   4  11     1380.11     1349.50    250.67 o 
  18   4  11       21.12        0.00     70.56 o 
 -21   5  11      631.09      823.14    215.61 o 
 -19   5  11     2956.03     3023.97    138.98 o 
 -17   5  11     3313.30     3313.94    136.67 o 
 -15   5  11        0.32        0.52     56.81 o 
 -13   5  11      846.46     1031.43     83.39 o 
 -11   5  11     1219.04     1239.59     64.40 o 
  -9   5  11     4841.54     4609.93    147.24 o 
  -7   5  11    10582.22    10632.14    168.41 o 
  -5   5  11     4014.00     4129.64    106.09 o 
  -3   5  11     4670.00     4712.16    147.35 o 
  -1   5  11    23579.32    23731.50    470.75 o 
   1   5  11    21669.40    22472.07    450.08 o 
   3   5  11      410.11      357.73     65.77 o 
   5   5  11       23.61       78.67     42.34 o 
   7   5  11       40.25       89.09     40.30 o 
   9   5  11     7066.56     6916.45    211.25 o 
  11   5  11     4217.67     4261.18    212.51 o 
  13   5  11      187.17      138.51     79.11 o 
  15   5  11      433.34      400.24     81.07 o 
  17   5  11     2250.25     2356.87    140.91 o 
 -20   6  11      730.18      765.90     97.35 o 
 -18   6  11      591.28      737.97     92.29 o 
 -16   6  11      119.58      178.65     69.88 o 
 -14   6  11      397.43      348.06     68.28 o 
 -12   6  11       11.51        0.00     53.25 o 
 -10   6  11     1760.43     1782.36     92.32 o 
  -8   6  11     3416.89     3179.50    152.00 o 
  -6   6  11      879.00      842.39     90.04 o 
  -4   6  11     2644.91     2515.71     84.04 o 
  -2   6  11     2485.41     2462.89    176.16 o 
   0   6  11     4400.38     4427.37    144.99 o 
   2   6  11        4.51        0.00     56.15 o 
   4   6  11     2576.06     2532.78    106.85 o 
   6   6  11      176.75      161.34     50.01 o 
   8   6  11     4948.40     4931.27    173.66 o 
  10   6  11     2263.24     2435.40    282.62 o 
  12   6  11       47.32       64.79     62.23 o 
  14   6  11        2.55        0.00     59.65 o 
  16   6  11       51.26      120.60     75.80 o 
 -19   7  11      775.42      725.55     96.30 o 
 -17   7  11      425.03      689.17     89.84 o 
 -15   7  11      271.44      323.80    129.68 o 
 -13   7  11     1663.67     1697.85    102.68 o 
 -11   7  11     1152.25     1129.99     85.19 o 
  -9   7  11     3386.83     3311.13    121.09 o 
  -7   7  11      414.55      365.37     56.38 o 
  -5   7  11     1501.12     1636.50     73.57 o 
  -3   7  11      427.03      583.02     80.78 o 
  -1   7  11      632.50      645.41     54.51 o 
   1   7  11       23.72        0.00     57.70 o 
   3   7  11        2.47        0.00     40.99 o 
   5   7  11       78.01       78.17     56.80 o 
   7   7  11        9.35       53.86     52.31 o 
   9   7  11     2363.47     3042.32    298.75 o 
  11   7  11     1185.87     1067.50    100.03 o 
  13   7  11      457.50      438.44     79.59 o 
  15   7  11        4.47        0.00     64.38 o 
 -18   8  11     1672.07     1569.34    138.36 o 
 -16   8  11      666.94      597.54    101.45 o 
 -14   8  11      178.87      176.22     73.49 o 
 -12   8  11      839.46      915.68     87.83 o 
 -10   8  11     3750.62     3544.18    192.03 o 
  -8   8  11     4482.87     4574.72    143.03 o 
  -6   8  11       50.17        0.00     67.01 o 
  -4   8  11      353.09      291.34     46.94 o 
  -2   8  11     1198.12     1314.47     69.83 o 
   0   8  11     8958.00     9714.02    342.50 o 
   2   8  11     1982.58     1847.13    137.74 o 
   4   8  11      448.75      445.16     71.94 o 
   6   8  11        4.24       77.66     53.79 o 
   8   8  11     1993.01     1974.32    120.37 o 
  10   8  11     1946.30     1853.59    117.72 o 
  12   8  11      157.08      196.14     64.75 o 
  14   8  11       10.52        0.00     57.02 o 
 -17   9  11        5.52        0.00     70.36 o 
 -15   9  11      911.05      882.39     96.91 o 
 -13   9  11      500.68      346.56     79.82 o 
 -11   9  11     9195.13     9084.56    232.06 o 
  -9   9  11      832.92     1062.42     88.16 o 
  -7   9  11      536.94      462.25     94.93 o 
  -5   9  11      344.63      229.57     91.21 o 
  -3   9  11     1404.57     1430.76     73.54 o 
  -1   9  11     1147.45     1163.64     73.21 o 
   1   9  11     1043.65      935.04    112.92 o 
   3   9  11     1112.43     1185.07     94.60 o 
   5   9  11       80.80      116.48     59.90 o 
   7   9  11     1593.09     1537.51    112.10 o 
   9   9  11      393.88      261.65     77.65 o 
  11   9  11     1152.06     1447.85    113.87 o 
  13   9  11      853.05      728.03    172.49 o 
 -16  10  11      312.05      242.41     80.20 o 
 -14  10  11      155.38      139.91     72.43 o 
 -12  10  11     3591.55     3617.83    146.54 o 
 -10  10  11     3040.23     3265.78    177.76 o 
  -8  10  11      544.11      477.76    103.62 o 
  -6  10  11       64.40        0.00     83.76 o 
  -4  10  11       52.81       42.99     60.43 o 
  -2  10  11     4509.06     4575.08    150.46 o 
   0  10  11       54.45        0.00     58.63 o 
   2  10  11      347.52      462.40     74.54 o 
   4  10  11     6551.33     6303.08    204.65 o 
   6  10  11      256.48      364.56     78.26 o 
   8  10  11     2357.79     2014.81    126.96 o 
  10  10  11      349.30      390.04     83.66 o 
  12  10  11      389.84      386.29    122.54 o 
 -13  11  11       25.82       39.46     72.16 o 
 -11  11  11      244.35      233.88     77.30 o 
  -9  11  11     2314.15     2416.09    178.07 o 
  -7  11  11        3.00       47.78     96.79 o 
  -5  11  11     1660.36     1628.72    152.01 o 
  -3  11  11       62.39        0.00     86.87 o 
  -1  11  11      354.65      373.57     67.58 o 
   1  11  11     2408.37     2494.05    362.66 o 
   3  11  11       66.28       97.78     62.17 o 
   5  11  11      227.77      218.73     74.00 o 
   7  11  11      293.19      264.25     78.87 o 
   9  11  11     4046.38     3883.13    172.93 o 
  11  11  11      412.27      287.80     81.96 o 
 -12  12  11       90.91       59.31     77.82 o 
 -10  12  11      650.41      414.47    117.89 o 
  -8  12  11     2167.75     2030.79    174.97 o 
  -6  12  11       35.09        0.00     99.27 o 
  -4  12  11      853.87      910.22    140.23 o 
  -2  12  11     1730.35     1787.32    123.25 o 
   0  12  11     3984.07     4285.23    313.96 o 
   2  12  11      267.06      210.99     73.63 o 
   4  12  11      384.16      381.13     79.89 o 
   6  12  11       21.07        0.00     62.01 o 
   8  12  11       47.38       73.67     70.80 o 
  -9  13  11      472.95      629.15    135.88 o 
  -7  13  11       37.05        0.00    102.38 o 
  -5  13  11        0.26        0.00    107.96 o 
  -3  13  11      215.72      266.18    122.85 o 
  -1  13  11     1312.90     1306.67    115.23 o 
   1  13  11      124.11      100.83    132.47 o 
   3  13  11       73.18        0.00    106.72 o 
   5  13  11     1142.41     1011.00    192.34 o 
 -22   0  12     1115.94     1416.52    164.42 o 
 -20   0  12     2853.53     3181.13    197.31 o 
 -18   0  12     3195.37     3230.77    188.62 o 
 -16   0  12      404.43      452.67     86.56 o 
 -14   0  12    10504.45    11343.98    440.53 o 
 -12   0  12     2483.91     2451.04    105.82 o 
 -10   0  12    11341.36    11297.29    250.17 o 
  -8   0  12      618.50      732.52    105.17 o 
  -6   0  12    29213.45    26970.42    741.46 o 
  -4   0  12     1319.53     1540.62    120.99 o 
  -2   0  12     2296.66     2466.97    149.53 o 
   0   0  12    23231.35    21164.71    605.57 o 
   2   0  12      995.07      989.02    114.17 o 
   4   0  12     2947.05     2921.77    167.53 o 
   6   0  12     6727.17     6682.42    269.28 o 
   8   0  12    44046.52    43373.05   1150.96 o 
  10   0  12     2374.71     2511.39    247.26 o 
  12   0  12     2093.91     2593.76    123.67 o 
  14   0  12      476.71      382.83    115.41 o 
  16   0  12     1517.42     1469.26    167.53 o 
  18   0  12     2362.45     2369.56    206.62 o 
 -21   1  12       58.52       64.97     55.42 o 
 -19   1  12     1071.71     1022.25    128.63 o 
 -17   1  12     2629.43     2436.63    118.15 o 
 -15   1  12      392.40      565.30     58.02 o 
 -13   1  12        0.86        0.00     35.32 o 
 -11   1  12     3344.36     3663.60     87.03 o 
  -9   1  12     1041.83     1135.44     50.48 o 
  -7   1  12      865.67      814.00     91.52 o 
  -5   1  12      239.82      304.77     56.36 o 
  -3   1  12      326.30      275.33     53.29 o 
  -1   1  12      926.26     1030.59    107.96 o 
   1   1  12      934.06     1022.53    114.17 o 
   3   1  12      132.77       17.55     46.16 o 
   5   1  12      171.15      182.40     52.80 o 
   7   1  12     7791.76     7631.61    228.95 o 
   9   1  12     1403.78     1375.09    108.13 o 
  11   1  12      820.81     1065.54     63.98 o 
  13   1  12      208.97      221.00     56.86 o 
  15   1  12       92.99       73.16     56.52 o 
  17   1  12       98.62       19.85    112.92 o 
 -20   2  12     3962.30     4262.67    129.96 o 
 -18   2  12      789.54      693.62     67.24 o 
 -16   2  12      660.51      526.27     60.21 o 
 -14   2  12       74.45        6.02     42.51 o 
 -12   2  12    13166.20    13239.60    205.70 o 
 -10   2  12    10765.65    10510.81    183.23 o 
  -8   2  12      302.89      337.19     50.97 o 
  -6   2  12     3434.51     3304.46    124.61 o 
  -4   2  12    10058.08     9357.00    230.09 o 
  -2   2  12    27546.05    25875.35    508.06 o 
   0   2  12     1937.96     1880.03     96.49 o 
   2   2  12      945.31      931.98     76.77 o 
   4   2  12        6.51        0.00     40.88 o 
   6   2  12      677.49      834.03     77.87 o 
   8   2  12       35.72       33.32     52.11 o 
  10   2  12       21.61       13.10     45.67 o 
  12   2  12        3.14        4.92     44.34 o 
  14   2  12      943.85     1006.52     80.82 o 
  16   2  12     2920.17     2943.21    148.59 o 
 -21   3  12      515.92      457.55     86.91 o 
 -19   3  12      548.02      526.01     83.82 o 
 -17   3  12     1007.50      960.09     70.09 o 
 -15   3  12       56.51       43.34     42.01 o 
 -13   3  12       21.02        0.00     38.32 o 
 -11   3  12      594.47      629.81     47.72 o 
  -9   3  12       63.65       46.51     32.29 o 
  -7   3  12     1700.92     1538.58     66.02 o 
  -5   3  12      618.26      914.83     85.00 o 
  -3   3  12     8115.83     8343.29    482.41 o 
  -1   3  12     2728.67     2538.00    197.62 o 
   1   3  12      229.89      189.25     78.49 o 
   3   3  12      114.22       56.00     50.57 o 
   5   3  12       40.10        7.70     48.65 o 
   7   3  12       89.90      135.73     64.22 o 
   9   3  12      259.49      105.82     49.10 o 
  11   3  12      224.89      232.79     81.92 o 
  13   3  12        6.39        0.00     86.56 o 
  15   3  12      625.19      775.10    147.67 o 
  17   3  12      299.94      443.64     91.83 o 
 -20   4  12     1180.98     1158.49    107.04 o 
 -18   4  12      577.38      719.47    210.65 o 
 -16   4  12      607.94      566.83     62.40 o 
 -14   4  12      174.85       58.23     80.90 o 
 -12   4  12      710.38      754.25     61.92 o 
 -10   4  12     2310.85     2390.42     74.03 o 
  -8   4  12     1123.49      907.69     83.49 o 
  -6   4  12      297.43      242.98     41.90 o 
  -4   4  12    12482.75    12672.11    291.70 o 
  -2   4  12     5453.00     5429.09    196.38 o 
   0   4  12     2206.31     2143.84    104.35 o 
   2   4  12       38.84       23.71     43.81 o 
   4   4  12       24.15        0.00     67.32 o 
   6   4  12     1830.58     2008.43    134.64 o 
   8   4  12     3083.51     2945.18    105.88 o 
  10   4  12     1141.23      984.62     75.37 o 
  12   4  12       90.35      224.30     99.27 o 
  14   4  12     1251.41     1655.98    118.55 o 
  16   4  12     3190.79     3321.62    200.10 o 
 -19   5  12      230.64      239.43     76.47 o 
 -17   5  12       20.61       28.86     65.15 o 
 -15   5  12      449.15      285.69    109.51 o 
 -13   5  12     4029.49     3825.65    108.92 o 
 -11   5  12     3727.27     3768.34    104.96 o 
  -9   5  12      295.45      191.95     58.88 o 
  -7   5  12      261.01      261.69     43.48 o 
  -5   5  12     1892.79     1890.28    132.47 o 
  -3   5  12    20283.14    21033.77    819.01 o 
  -1   5  12      696.15      777.68     76.54 o 
   1   5  12      269.35      177.79     62.05 o 
   3   5  12     2429.12     2486.89    110.75 o 
   5   5  12     1552.64     1606.43     95.20 o 
   7   5  12     1141.05     1401.93     80.93 o 
   9   5  12      884.19     1128.75    102.36 o 
  11   5  12      733.22      910.95     96.13 o 
  13   5  12      120.91      145.92     81.59 o 
  15   5  12     2513.98     2641.29    149.57 o 
 -18   6  12     1545.37     1574.88    113.23 o 
 -16   6  12      991.34     1022.70    153.57 o 
 -14   6  12     8198.22     8126.86    298.44 o 
 -12   6  12     1461.51     1506.17     94.67 o 
 -10   6  12      681.39      812.36    122.85 o 
  -8   6  12     1033.17     1034.41     66.88 o 
  -6   6  12     3062.75     3001.87     95.14 o 
  -4   6  12      112.11       65.22     51.50 o 
  -2   6  12      476.78      637.53    234.23 o 
   0   6  12     9241.57     9644.85    242.18 o 
   2   6  12      496.73      578.67     69.85 o 
   4   6  12     3596.14     3475.45    335.36 o 
   6   6  12     1776.31     1678.67    124.40 o 
   8   6  12     8175.94     8638.62    249.24 o 
  10   6  12     5639.10     5362.74    192.39 o 
  12   6  12      262.55      319.13     80.64 o 
  14   6  12      841.23      749.18    109.51 o 
  16   6  12      703.33      731.83    143.95 o 
 -19   7  12      536.20      646.74     93.67 o 
 -17   7  12       61.07       56.49     74.07 o 
 -15   7  12     2996.63     2875.67    139.92 o 
 -13   7  12      871.06      960.26     90.51 o 
 -11   7  12     2944.41     2637.42    255.94 o 
  -9   7  12     8129.33     8489.49    214.23 o 
  -7   7  12      147.49      148.82     56.58 o 
  -5   7  12     1727.44     1629.79     76.15 o 
  -3   7  12       12.17        0.00     43.85 o 
  -1   7  12      446.10      604.49     72.17 o 
   1   7  12        6.26        0.00     46.64 o 
   3   7  12     1509.08     1653.01     97.83 o 
   5   7  12      285.35      224.63     62.01 o 
   7   7  12     2379.45     2663.13    240.12 o 
   9   7  12     3424.90     3362.93    255.94 o 
  11   7  12       17.75        0.00     59.68 o 
  13   7  12       16.75        4.26     70.00 o 
  15   7  12        1.93        0.00     66.90 o 
 -18   8  12      150.14       25.29     76.16 o 
 -16   8  12      138.12        0.00     68.85 o 
 -14   8  12     1924.99     1729.63    112.14 o 
 -12   8  12     6993.24     7136.37    199.59 o 
 -10   8  12     3769.77     3786.70    196.07 o 
  -8   8  12      335.85      298.44     86.24 o 
  -6   8  12        0.59        0.00     51.40 o 
  -4   8  12     2366.05     2397.94    116.87 o 
  -2   8  12     2750.31     2699.29    121.44 o 
   0   8  12       58.42       49.12     52.21 o 
   2   8  12     1336.62     1339.59    128.44 o 
   4   8  12      127.51      125.86     59.03 o 
   6   8  12     5264.22     5574.65    202.89 o 
   8   8  12     1592.10     1644.18    190.17 o 
  10   8  12      485.58      470.38     90.90 o 
  12   8  12      266.85      128.41     69.97 o 
  14   8  12      102.08        0.00     74.56 o 
 -15   9  12        2.62        0.00     68.12 o 
 -13   9  12     1579.24     1631.32    109.76 o 
 -11   9  12     2322.06     2495.51    170.63 o 
  -9   9  12       32.96       53.98     82.52 o 
  -7   9  12        5.10        0.00     75.08 o 
  -5   9  12       50.97       49.49     44.42 o 
  -3   9  12     2731.91     3046.54    129.87 o 
  -1   9  12        8.43        0.00     52.02 o 
   1   9  12      785.57      944.35    117.89 o 
   3   9  12       68.96       85.45     57.76 o 
   5   9  12     4654.29     4852.75    181.60 o 
   7   9  12     5876.03     5737.49    203.65 o 
   9   9  12      131.37       59.20     63.03 o 
  11   9  12      618.93      653.79     92.49 o 
 -14  10  12      101.88      226.66     80.48 o 
 -12  10  12      866.71     1255.82    143.95 o 
 -10  10  12        4.28       11.17     86.24 o 
  -8  10  12      737.34      623.57    118.51 o 
  -6  10  12      206.44      119.14    108.27 o 
  -4  10  12      929.34     1009.82     96.35 o 
  -2  10  12     1132.11     1262.03    122.85 o 
   0  10  12     2690.29     2664.90    171.87 o 
   2  10  12     4717.18     4899.83    278.28 o 
   4  10  12       63.17      141.19     65.15 o 
   6  10  12     1599.76     2027.72    282.31 o 
   8  10  12     2005.32     1978.02    131.01 o 
  10  10  12      830.51      818.90    101.59 o 
 -13  11  12     1062.60     1167.72    147.05 o 
 -11  11  12      659.36      510.02    124.09 o 
  -9  11  12       23.47        0.00     89.35 o 
  -7  11  12        0.24       37.85     91.21 o 
  -5  11  12      832.56      913.52    192.96 o 
  -3  11  12     3872.29     3917.62    211.58 o 
  -1  11  12     2061.10     2102.90    161.01 o 
   1  11  12     2476.60     2470.55    131.40 o 
   3  11  12     3304.83     3607.47    157.67 o 
   5  11  12       57.08      120.69    103.62 o 
   7  11  12      326.03      364.53    126.26 o 
   9  11  12       46.42        0.00     68.68 o 
 -10  12  12       47.24       84.38    113.55 o 
  -8  12  12      115.93      172.49    114.17 o 
  -6  12  12     1735.38     1875.67    166.28 o 
  -4  12  12      247.60      267.42    116.65 o 
  -2  12  12       22.84       16.13    111.68 o 
   0  12  12     1129.60     1157.79    164.42 o 
   2  12  12      143.52       92.47     67.05 o 
   4  12  12      568.62      403.83     85.96 o 
   6  12  12      890.56      882.54    103.85 o 
  -5  13  12     2171.64     2205.76    182.42 o 
  -3  13  12     1254.69      923.87    159.46 o 
  -1  13  12     2829.01     3330.04    239.50 o 
   1  13  12     4908.57     4806.75    285.41 o 
 -21   1  13     1804.58     1790.44     94.88 o 
 -19   1  13     1688.37     1733.76     91.68 o 
 -17   1  13      107.26       96.79     45.53 o 
 -15   1  13     4919.91     5221.63    116.93 o 
 -13   1  13     5285.28     5249.18    112.88 o 
 -11   1  13      822.82      796.36     58.15 o 
  -9   1  13      327.49      290.91     60.47 o 
  -7   1  13    26560.96    25882.22    516.82 o 
  -5   1  13     8737.82     8164.55    254.08 o 
  -3   1  13     1103.50     1187.94     88.07 o 
  -1   1  13     8735.98     8173.80    217.39 o 
   1   1  13     1076.62      976.09     85.50 o 
   3   1  13     1392.53     1232.90     87.51 o 
   5   1  13     1605.10     1829.65    104.85 o 
   7   1  13     2428.30     2343.75    117.29 o 
   9   1  13     1409.20     1847.42     77.17 o 
  11   1  13     2571.55     2759.20    108.28 o 
  13   1  13     2684.54     2851.80    115.43 o 
  15   1  13     1517.12     1467.70    122.76 o 
 -20   2  13      283.51      315.50     62.88 o 
 -18   2  13     2651.63     2447.68     99.20 o 
 -16   2  13      342.27      364.88     55.81 o 
 -14   2  13     1985.09     1937.32     72.38 o 
 -12   2  13     1039.16      962.59    106.85 o 
 -10   2  13      180.60      187.38     49.72 o 
  -8   2  13     3956.13     3648.68    136.16 o 
  -6   2  13    20877.35    20666.76    430.71 o 
  -4   2  13      873.75     1040.27     84.70 o 
  -2   2  13     3024.62     3028.13    124.41 o 
   0   2  13     1733.73     1626.02    124.40 o 
   2   2  13       63.63       22.56     49.32 o 
   4   2  13      191.05      268.34     59.15 o 
   6   2  13      528.23      741.29     81.28 o 
   8   2  13        8.58       69.04     49.55 o 
  10   2  13        5.98       39.30     46.44 o 
  12   2  13     1168.18     1509.40     89.13 o 
  14   2  13      139.68       24.10     69.56 o 
  16   2  13       47.18        0.00     70.57 o 
 -19   3  13       28.46        5.54     67.33 o 
 -17   3  13     1701.69     1947.77     87.55 o 
 -15   3  13     1144.37     1020.92     70.49 o 
 -13   3  13     5853.22     5639.85    118.57 o 
 -11   3  13     5743.87     5904.39    164.53 o 
  -9   3  13      119.90      128.42    125.64 o 
  -7   3  13       20.14        0.00     51.81 o 
  -5   3  13     3290.35     3481.38    188.93 o 
  -3   3  13     8694.54     8537.45    225.92 o 
  -1   3  13       69.17       25.03     49.73 o 
   1   3  13        4.68        0.00     43.06 o 
   3   3  13      266.36      344.92     62.00 o 
   5   3  13     8039.38     8072.21    222.52 o 
   7   3  13     2593.53     2521.12    134.64 o 
   9   3  13      122.68        0.00     45.02 o 
  11   3  13      239.07      315.18     59.70 o 
  13   3  13     1420.30     1709.92    122.26 o 
  15   3  13     2303.83     2635.06    148.23 o 
 -20   4  13      379.26      357.38     83.32 o 
 -18   4  13      721.45      842.87     91.76 o 
 -16   4  13       22.78        0.00     69.38 o 
 -14   4  13      460.25      482.81     56.83 o 
 -12   4  13      251.62      266.23     47.29 o 
 -10   4  13     7406.22     7195.53    160.46 o 
  -8   4  13      370.90      263.33     65.88 o 
  -6   4  13       59.35        0.00     49.44 o 
  -4   4  13     3664.26     3636.10    138.80 o 
  -2   4  13      146.36      185.19     56.80 o 
   0   4  13      586.85      633.04     72.64 o 
   2   4  13     2445.81     2539.28    115.82 o 
   4   4  13     2401.79     2559.80    117.10 o 
   6   4  13      599.50      715.73     81.75 o 
   8   4  13      474.42      583.74     66.07 o 
  10   4  13        1.23        0.00     58.12 o 
  12   4  13       15.75       18.16     84.69 o 
  14   4  13     1902.75     2191.42    335.36 o 
 -19   5  13      800.07      848.30    149.22 o 
 -17   5  13      499.33      455.91     80.75 o 
 -15   5  13     5956.37     6301.45    258.11 o 
 -13   5  13      475.62      530.34     66.03 o 
 -11   5  13       19.88        0.00     41.61 o 
  -9   5  13       26.83        0.00     39.34 o 
  -7   5  13     5156.07     5332.50    175.17 o 
  -5   5  13     3703.76     3534.88    137.16 o 
  -3   5  13       82.83      146.15    102.07 o 
  -1   5  13     2975.17     2888.59    124.93 o 
   1   5  13        2.60       46.56     49.60 o 
   3   5  13     6172.57     6456.01    191.01 o 
   5   5  13      784.19      680.74     78.96 o 
   7   5  13     2881.56     2696.19    106.55 o 
   9   5  13     2469.42     2596.35    139.29 o 
  11   5  13      125.60      147.24     68.44 o 
  13   5  13     2883.04     2794.67    209.41 o 
  15   5  13     2168.66     2071.55    139.68 o 
 -18   6  13        1.83        0.00     69.15 o 
 -16   6  13      712.50      613.04    234.23 o 
 -14   6  13     1170.01     1219.84    131.54 o 
 -12   6  13     5756.50     5979.87    175.57 o 
 -10   6  13     4146.01     4446.41    223.06 o 
  -8   6  13     2193.98     2149.36    115.89 o 
  -6   6  13      186.08       23.21     58.40 o 
  -4   6  13      234.36      198.19     81.28 o 
  -2   6  13      876.98      784.91     80.50 o 
   0   6  13       71.85       75.13     58.63 o 
   2   6  13      157.70      145.75     55.75 o 
   4   6  13        5.43        0.00     72.90 o 
   6   6  13       78.55       48.41     68.87 o 
   8   6  13      816.66      874.41     95.58 o 
  10   6  13     1209.18     1041.20    104.76 o 
  12   6  13       27.72        0.00     68.80 o 
  14   6  13       15.06       94.49     77.47 o 
 -17   7  13       84.13       23.18     68.26 o 
 -15   7  13     2421.03     2728.79    131.74 o 
 -13   7  13     1458.41     1461.20    138.36 o 
 -11   7  13     2203.74     2166.67    152.63 o 
  -9   7  13     1779.41     1727.12    140.77 o 
  -7   7  13      199.92      230.75     63.60 o 
  -5   7  13     3301.67     3341.36    149.53 o 
  -3   7  13     4987.00     4963.31    168.62 o 
  -1   7  13     4962.38     5091.56    170.12 o 
   1   7  13      151.27      130.84     58.12 o 
   3   7  13     1699.50     1977.09    108.34 o 
   5   7  13     3406.76     3319.63    150.16 o 
   7   7  13     2595.76     2576.01    135.34 o 
   9   7  13       23.87       31.88     65.46 o 
  11   7  13       43.02        0.00     68.87 o 
  13   7  13      498.90      412.85     90.81 o 
 -16   8  13      551.45      525.14     90.62 o 
 -14   8  13     1381.25     1584.67    153.88 o 
 -12   8  13       75.59      132.16     83.76 o 
 -10   8  13      318.09      304.03     91.83 o 
  -8   8  13     1789.83     1702.26     89.87 o 
  -6   8  13     4916.04     5198.18    177.19 o 
  -4   8  13      684.21      765.86     84.86 o 
  -2   8  13      429.96      688.09    158.84 o 
   0   8  13      799.72      805.47     85.39 o 
   2   8  13      129.87      280.45     86.24 o 
   4   8  13      746.20      778.62     93.23 o 
   6   8  13      823.04      872.63    100.91 o 
   8   8  13     1051.28     1097.92    103.64 o 
  10   8  13      119.93        0.00     63.20 o 
  12   8  13      873.08      766.19     99.59 o 
 -15   9  13      107.93       85.00    100.52 o 
 -13   9  13     2278.86     2782.17    186.76 o 
 -11   9  13      795.80      744.56    117.27 o 
  -9   9  13     1483.61     1550.54    141.47 o 
  -7   9  13       81.26       13.03    106.10 o 
  -5   9  13       72.22        0.00     54.06 o 
  -3   9  13     4683.11     4854.90    171.46 o 
  -1   9  13      254.60      103.90     59.63 o 
   1   9  13      152.31      136.50     75.08 o 
   3   9  13        2.16        0.00    102.07 o 
   5   9  13     5884.20     6417.27    433.71 o 
   7   9  13      793.65      744.99    137.43 o 
   9   9  13      273.29      209.91     77.51 o 
  11   9  13       58.38        0.00     66.46 o 
 -12  10  13     2327.21     2555.70    180.56 o 
 -10  10  13      125.37      137.12     94.93 o 
  -8  10  13     1228.70     1098.80    112.92 o 
  -6  10  13      128.42      209.72    119.75 o 
  -4  10  13     5014.65     5827.42    281.69 o 
  -2  10  13     2732.31     2768.52    176.21 o 
   0  10  13       45.10       80.04     77.56 o 
   2  10  13        5.55        0.00     74.46 o 
   4  10  13     3005.18     3252.21    157.30 o 
   6  10  13     6582.19     6494.39    225.10 o 
   8  10  13      266.59      175.89     79.48 o 
 -11  11  13      243.14      172.49    101.14 o 
  -9  11  13        8.24        0.00     93.69 o 
  -7  11  13     1980.20     1924.69    165.66 o 
  -1  11  13      258.90      253.77     88.73 o 
   1  11  13      112.30        0.00     57.50 o 
   3  11  13      324.30      368.33    184.28 o 
   5  11  13      474.51      506.00     89.93 o 
   7  11  13     1836.70     1718.64    133.70 o 
  -8  12  13        0.88        0.00     73.76 o 
  -2  12  13     1217.33     1034.32    168.77 o 
   0  12  13     1226.88     1069.06    173.73 o 
   2  12  13      359.68      400.65     97.72 o 
 -20   0  14        1.83       78.12     64.31 o 
 -18   0  14      894.54      763.53    156.67 o 
 -16   0  14     6637.58     6714.39    198.49 o 
 -14   0  14     3733.71     3744.51    208.48 o 
 -12   0  14      779.11      978.47    125.33 o 
 -10   0  14      181.25      148.29     80.66 o 
  -8   0  14     1538.53     1424.59    131.54 o 
  -6   0  14     1434.43     1409.08    132.16 o 
  -4   0  14     1856.36     1667.81    142.09 o 
  -2   0  14     2037.15     1901.11    152.01 o 
   0   0  14      461.81      403.92    100.52 o 
   2   0  14     2804.40     2591.69    170.63 o 
   4   0  14     2224.30     2241.12    168.15 o 
   6   0  14     6488.13     6114.07    273.01 o 
   8   0  14      356.17      531.12    108.58 o 
  10   0  14     6575.30     6300.23    354.29 o 
  12   0  14     6131.25     6548.68    278.59 o 
  14   0  14      136.79        0.00    110.44 o 
 -19   1  14       96.42      107.99     46.38 o 
 -17   1  14       15.52       22.41     41.20 o 
 -15   1  14     1311.79     1388.04     77.97 o 
 -13   1  14      446.25      497.86     73.70 o 
 -11   1  14     1119.69     1111.47     90.06 o 
  -9   1  14     2337.94     2224.17    111.19 o 
  -7   1  14      705.50      719.42     77.20 o 
  -5   1  14      101.04       78.38     54.32 o 
  -3   1  14      571.69      604.37     74.46 o 
  -1   1  14     2710.03     2399.87    153.57 o 
   1   1  14      628.70      518.32    120.06 o 
   3   1  14      662.26      654.50     76.48 o 
   5   1  14        5.53        0.00     81.90 o 
   7   1  14        1.06       29.39     59.55 o 
   9   1  14      359.19      570.58     56.51 o 
  11   1  14      233.27      119.72     69.47 o 
  13   1  14       70.90      109.13     61.06 o 
  15   1  14        0.54        0.00     77.32 o 
 -18   2  14     2618.61     2676.67     91.40 o 
 -16   2  14     1160.33     1398.44     70.06 o 
 -14   2  14     2367.62     2339.30     91.30 o 
 -12   2  14     1842.37     1694.15    162.87 o 
 -10   2  14     7905.00     7732.64    235.16 o 
  -8   2  14     4921.56     4924.13    167.53 o 
  -6   2  14       78.44      119.74     58.63 o 
  -4   2  14     9582.29     9018.67    236.66 o 
  -2   2  14     3822.26     3627.78    140.09 o 
   0   2  14      566.22      502.07     71.92 o 
   2   2  14       81.07       19.80     50.71 o 
   4   2  14     5599.29     5550.77    179.82 o 
   6   2  14     5720.64     5287.59    178.78 o 
   8   2  14        9.88        0.00     47.88 o 
  10   2  14      524.68      654.92     71.47 o 
  12   2  14      852.53      878.61     81.76 o 
  14   2  14     1846.25     1911.23    136.90 o 
 -19   3  14      128.13        0.00     66.46 o 
 -17   3  14      870.60      797.36     62.38 o 
 -15   3  14     1670.14     1519.24     95.87 o 
 -13   3  14       99.93       52.78     56.79 o 
 -11   3  14      227.03      210.89    111.99 o 
  -9   3  14      182.32      254.49     68.20 o 
  -7   3  14      523.83      461.78     71.99 o 
  -5   3  14      855.00      936.75     87.79 o 
  -3   3  14      161.47      161.94     93.69 o 
  -1   3  14      180.25      115.71     57.98 o 
   1   3  14      551.80      512.41     72.36 o 
   3   3  14      175.74       99.98     68.87 o 
   5   3  14     1064.99     1176.38    146.74 o 
   7   3  14      146.48      115.39     64.82 o 
   9   3  14      159.22       84.05     52.20 o 
  11   3  14      195.62      281.84     74.33 o 
  13   3  14       39.50        0.00     69.07 o 
 -18   4  14     1152.78     1232.60    100.44 o 
 -16   4  14     1780.57     1845.00    103.06 o 
 -14   4  14     1312.36     1225.19     76.93 o 
 -12   4  14        4.68        4.61     56.81 o 
 -10   4  14     3248.35     3372.51    143.23 o 
  -8   4  14     1843.45     1813.80    111.00 o 
  -6   4  14     5942.11     6320.43    194.32 o 
  -4   4  14    13904.72    13604.33    429.67 o 
  -2   4  14      600.46      507.66     73.76 o 
   0   4  14     1258.41     1285.67     96.28 o 
   2   4  14     1903.76     2053.61    111.20 o 
   4   4  14     2475.67     2405.93    227.71 o 
   6   4  14     2008.90     1965.37    117.62 o 
   8   4  14        4.79        0.00     46.04 o 
  10   4  14      487.45      534.01     87.93 o 
  12   4  14      833.24      741.44    100.81 o 
  14   4  14     1441.53     1790.60    135.76 o 
 -17   5  14      463.58      510.64    104.24 o 
 -15   5  14       43.74       28.54     76.94 o 
 -13   5  14      473.38      497.59     61.61 o 
 -11   5  14     1990.13     1994.56    123.47 o 
  -9   5  14     4703.02     4755.87    170.04 o 
  -7   5  14      121.73      176.73     64.83 o 
  -5   5  14     1126.92     1390.55    143.02 o 
  -3   5  14      412.08      352.56     71.11 o 
  -1   5  14       27.64        0.00     54.40 o 
   1   5  14      505.24      493.79     74.20 o 
   3   5  14      198.39      251.34     64.74 o 
   5   5  14     2277.54     2107.76    117.31 o 
   7   5  14      101.30        0.00     46.96 o 
   9   5  14       80.29      151.73    103.31 o 
  11   5  14      162.47      101.87     78.18 o 
  13   5  14      640.03      693.21    141.16 o 
 -16   6  14     2731.05     3267.99    191.72 o 
 -14   6  14     1737.43     1593.98    137.12 o 
 -12   6  14        8.52        0.00     58.06 o 
 -10   6  14       39.92       32.46     60.46 o 
  -8   6  14     2481.32     2722.71    171.25 o 
  -6   6  14     4380.43     4229.96    159.81 o 
  -4   6  14     2200.28     2280.47    204.75 o 
  -2   6  14     3345.35     3674.40    149.13 o 
   0   6  14       53.34        0.00     53.07 o 
   2   6  14     6200.84     6555.22    285.41 o 
   4   6  14     2138.48     2050.64    114.73 o 
   6   6  14      187.50      126.58     64.49 o 
   8   6  14      117.38       97.03     64.49 o 
  10   6  14      976.11     1022.03    126.58 o 
  12   6  14     2440.71     2379.03    146.70 o 
 -15   7  14      713.83      774.96    121.61 o 
 -13   7  14      487.03      622.95    112.30 o 
 -11   7  14      841.59      688.10    155.12 o 
  -9   7  14       23.14        0.00     91.21 o 
  -7   7  14     9780.40    10460.41    277.07 o 
  -5   7  14     2108.62     2081.43    152.01 o 
  -3   7  14      506.85      607.75     83.48 o 
  -1   7  14     2720.99     2613.87    129.48 o 
   1   7  14     1164.73     1392.99    103.00 o 
   3   7  14      875.03     1025.28     93.65 o 
   5   7  14      740.89      759.19     95.58 o 
   7   7  14      722.80      845.99     96.73 o 
   9   7  14        1.17        0.00     59.03 o 
  11   7  14     2107.62     2294.86    140.78 o 
 -14   8  14     4017.06     4495.28    229.57 o 
 -12   8  14      455.03      470.93    105.48 o 
 -10   8  14      822.12      796.06    158.22 o 
  -8   8  14      916.74     1133.84    117.27 o 
  -6   8  14      809.02      996.07     97.60 o 
  -4   8  14     3432.90     3774.17    154.49 o 
  -2   8  14       11.97        0.00     56.68 o 
   0   8  14      163.85       87.84     64.65 o 
   2   8  14        5.79       31.02     77.56 o 
   4   8  14     1916.16     2212.66    133.30 o 
   6   8  14      952.96      969.60    104.48 o 
   8   8  14      173.74      255.65     77.51 o 
  10   8  14      493.14      498.20     89.22 o 
 -13   9  14     1453.76     1595.84    153.88 o 
  -9   9  14      991.49      774.34    162.56 o 
  -7   9  14      924.70      856.86    160.70 o 
  -5   9  14      202.28      279.62     75.36 o 
  -3   9  14     1291.18     1368.29    106.42 o 
  -1   9  14       63.27       97.41     74.46 o 
   1   9  14       74.49       89.35     75.70 o 
   3   9  14      492.11      618.49     90.84 o 
   5   9  14     1744.30     1783.07    127.27 o 
   7   9  14      333.04      263.12     81.53 o 
   9   9  14      396.98      358.82    100.21 o 
 -10  10  14       26.87        0.00    125.95 o 
  -8  10  14      673.87      560.90    150.77 o 
  -6  10  14      554.19      579.52    142.09 o 
  -4  10  14       66.96      176.83    124.09 o 
  -2  10  14       20.04       15.51     71.97 o 
   0  10  14      283.75      440.53    106.10 o 
   2  10  14     1437.89     1284.35    114.22 o 
   4  10  14     1878.19     1837.63    219.02 o 
   6  10  14      154.73      245.48     80.26 o 
  -1  11  14       26.15        4.34     75.08 o 
   1  11  14      166.01       81.41     70.35 o 
   3  11  14     1749.74     1949.72    132.23 o 
 -17   1  15     2118.37     2277.55    127.93 o 
 -15   1  15     1100.78     1288.57    105.50 o 
 -13   1  15       52.75        0.00     52.42 o 
 -11   1  15       30.51        0.00     56.77 o 
  -9   1  15      767.62      742.19     83.01 o 
  -7   1  15     2513.19     2201.53    114.62 o 
  -5   1  15     1639.88     1806.77    107.85 o 
  -3   1  15      314.11      329.35     70.75 o 
  -1   1  15        5.28        0.00     76.32 o 
   1   1  15     6369.80     6061.33    193.04 o 
   3   1  15     6829.14     5962.97    194.14 o 
   5   1  15     2312.76     2031.49    133.71 o 
   7   1  15       67.44        0.00     94.62 o 
   9   1  15     2401.80     2364.18     93.56 o 
  11   1  15     3613.99     4146.45    142.27 o 
  13   1  15      859.49      881.18    136.18 o 
 -18   2  15       32.04      108.70     61.63 o 
 -16   2  15     2636.52     2557.95    154.19 o 
 -14   2  15       39.54        0.00     89.97 o 
 -12   2  15        0.55        0.00     52.64 o 
 -10   2  15     5084.75     5024.52    173.34 o 
  -8   2  15       93.20      110.28     61.40 o 
  -6   2  15      246.48      316.46     72.90 o 
  -4   2  15      890.93     1031.61    129.37 o 
  -2   2  15     1233.91     1241.19     97.77 o 
   0   2  15      555.64      476.20     77.03 o 
   2   2  15     2947.87     2605.11    142.71 o 
   4   2  15      879.37      781.00     88.95 o 
   6   2  15      683.24      478.07     79.35 o 
   8   2  15      618.58      693.60     73.32 o 
  10   2  15      194.36      125.18     58.88 o 
  12   2  15       50.01      139.88     71.60 o 
 -17   3  15      994.77      895.46    105.48 o 
 -15   3  15     1661.00     1631.24    107.73 o 
 -13   3  15     1351.82     1303.07    104.04 o 
 -11   3  15     2803.10     3207.38    141.03 o 
  -9   3  15     3252.93     2941.49    138.94 o 
  -7   3  15     2932.99     3066.04    139.27 o 
  -5   3  15    13085.92    12736.83    310.59 o 
  -3   3  15      127.32       51.73    102.07 o 
  -1   3  15     4738.20     4610.37    165.55 o 
   1   3  15      778.79      802.06     89.43 o 
   3   3  15     1895.43     1662.84    111.00 o 
   5   3  15     1112.04     1171.17    105.27 o 
   7   3  15      952.04      943.61    120.68 o 
   9   3  15     1199.71     1299.20     90.57 o 
  11   3  15      237.26      152.84     86.04 o 
  13   3  15     1322.62     1525.70    133.50 o 
 -16   4  15       29.29        0.00     57.08 o 
 -14   4  15     1461.98     1763.26    180.87 o 
 -12   4  15      146.80      108.72    112.92 o 
 -10   4  15      865.77      839.23    112.92 o 
  -8   4  15     1009.39     1256.42    105.31 o 
  -6   4  15      950.88     1401.83    263.08 o 
  -4   4  15     1913.15     2111.26    120.18 o 
  -2   4  15     1026.31     1103.73     97.65 o 
   0   4  15      160.83       53.01     59.74 o 
   2   4  15     1481.33     1237.51    103.64 o 
   4   4  15     3018.21     3044.56    138.83 o 
   6   4  15      103.73       74.22     70.11 o 
   8   4  15      827.49      864.25     89.05 o 
  10   4  15        5.47       93.87     70.19 o 
  12   4  15      116.95       73.60     79.42 o 
 -15   5  15      213.20        0.00    100.52 o 
 -13   5  15     1874.46     1918.89    164.73 o 
 -11   5  15     2670.11     2494.58    222.44 o 
  -9   5  15     1561.57     1856.27    116.17 o 
  -7   5  15     3694.42     3505.45    153.54 o 
  -5   5  15     2258.71     2236.75    125.34 o 
  -3   5  15      604.93      652.39    115.41 o 
  -1   5  15       60.17       24.57     58.60 o 
   1   5  15     4693.11     5075.04    177.46 o 
   3   5  15     4707.00     4542.26    168.68 o 
   5   5  15       83.42        0.00     66.08 o 
   7   5  15       18.74        0.00     70.73 o 
   9   5  15     1066.63     1167.78    115.17 o 
  11   5  15     1511.89     1441.73    219.33 o 
 -14   6  15     1245.32     1038.04    174.35 o 
 -12   6  15      321.94      413.70    101.76 o 
 -10   6  15       95.30        8.52     66.65 o 
  -8   6  15     1820.13     1905.10    117.26 o 
  -6   6  15     3392.87     3147.17    145.04 o 
  -4   6  15      495.83      521.11     82.72 o 
  -2   6  15      157.11       70.15     62.85 o 
   0   6  15       78.15      161.37    109.82 o 
   2   6  15      402.50      423.30     75.52 o 
   4   6  15      270.95      165.53     66.34 o 
   6   6  15      707.51      683.26     91.43 o 
   8   6  15      515.08      577.37     91.95 o 
  10   6  15     1071.83      775.40    107.19 o 
 -13   7  15      357.70      124.71    133.40 o 
 -11   7  15     1715.23     1729.24    194.83 o 
  -9   7  15     1110.75     1266.40    154.81 o 
  -7   7  15     2253.04     2668.59    144.57 o 
  -5   7  15      581.71      640.38    152.32 o 
  -3   7  15      208.90      275.92     73.34 o 
  -1   7  15      630.09      646.39    164.42 o 
   1   7  15      329.39      268.57     69.79 o 
   3   7  15      301.53      191.72     96.79 o 
   5   7  15        9.13       50.96     60.02 o 
   7   7  15      279.55      272.60     78.53 o 
   9   7  15      568.83      565.60    107.03 o 
 -12   8  15      499.20      241.98    140.85 o 
 -10   8  15      269.81        3.10    131.54 o 
  -8   8  15     5384.79     5934.69    205.22 o 
  -6   8  15     2149.73     2255.33    131.91 o 
  -4   8  15       22.54        0.00     56.55 o 
  -2   8  15      540.64      592.92     84.30 o 
   0   8  15      235.65      213.95     71.38 o 
   2   8  15     1320.77     1608.25    153.88 o 
   4   8  15      281.49      145.71     77.81 o 
   6   8  15       99.52       72.50     68.57 o 
   8   8  15      180.85       52.69     69.67 o 
 -11   9  15      850.50      938.14    176.21 o 
  -9   9  15     2158.96     1378.05    194.83 o 
  -7   9  15      428.63      516.23    147.05 o 
  -5   9  15     1047.88     1117.25    129.99 o 
  -3   9  15      100.59        0.00     62.05 o 
  -1   9  15     1088.11     1211.77    145.81 o 
   1   9  15      153.44      152.01     90.59 o 
   3   9  15      833.72      944.48    226.78 o 
   5   9  15      882.65     1082.19    113.70 o 
  -8  10  15      786.45      866.79    177.45 o 
  -6  10  15      592.51      852.52    161.32 o 
  -4  10  15      732.61      596.67     92.85 o 
  -2  10  15      127.74        0.00     75.70 o 
   0  10  15      255.71      192.34     87.49 o 
   2  10  15       11.47       11.05     66.45 o 
 -16   0  16     1185.96     1309.18    159.46 o 
 -14   0  16     3706.94     3707.90    220.89 o 
 -12   0  16     4295.95     3811.52    220.27 o 
 -10   0  16     5465.07     5540.76    263.08 o 
  -8   0  16    20633.09    21045.59    647.15 o 
  -6   0  16     1019.63      759.45    124.71 o 
  -4   0  16     1292.51     1016.94    147.67 o 
  -2   0  16      237.79      259.35    115.41 o 
   0   0  16     1687.61     1849.61    165.04 o 
   2   0  16     3649.05     3503.77    217.78 o 
   4   0  16      129.28       30.40     94.31 o 
   6   0  16     1217.04     1015.70    143.33 o 
   8   0  16     3342.64     2870.28    205.99 o 
  10   0  16    10550.37    10093.56    365.14 o 
  12   0  16     3903.82     3570.78    245.08 o 
 -17   1  16      773.03      699.53     88.84 o 
 -15   1  16      195.82      120.29     66.24 o 
 -13   1  16      413.62      209.86     68.34 o 
 -11   1  16       25.96        0.00     55.59 o 
  -9   1  16     1097.42     1293.96    102.88 o 
  -7   1  16      286.44      287.90    103.00 o 
  -5   1  16      723.29      490.03     85.95 o 
  -3   1  16      247.25      162.56    129.68 o 
  -1   1  16        6.96        0.00     63.39 o 
   1   1  16      700.60      709.18     91.32 o 
   3   1  16      204.63      150.01     70.41 o 
   5   1  16       44.60        0.00     59.66 o 
   7   1  16       78.52       26.07    115.10 o 
   9   1  16     1098.09      736.80     80.88 o 
  11   1  16      887.69      812.53     86.88 o 
 -16   2  16      234.53       80.11     64.93 o 
 -14   2  16      184.89       52.52     61.31 o 
 -12   2  16      258.86      159.57     91.83 o 
 -10   2  16     3450.80     3450.55    207.86 o 
  -8   2  16     4791.05     4696.95    173.07 o 
  -6   2  16     3119.91     3209.28    144.94 o 
  -4   2  16        4.10        0.00     59.25 o 
  -2   2  16     3263.15     3069.87    141.90 o 
   0   2  16     4434.15     4068.18    162.98 o 
   2   2  16     3250.68     3011.49    144.54 o 
   4   2  16       87.47        0.00     65.41 o 
   6   2  16      781.94      809.57     95.60 o 
   8   2  16     1189.92     1429.41     96.19 o 
  10   2  16       36.99       22.43     58.71 o 
 -15   3  16      155.32       88.39     63.78 o 
 -13   3  16       60.20        0.00     56.63 o 
 -11   3  16      134.30       86.02     65.19 o 
  -9   3  16       53.41       96.07     69.10 o 
  -7   3  16        5.32        0.00     91.83 o 
  -5   3  16      335.01      206.41     72.53 o 
  -3   3  16       87.20        0.00     60.34 o 
  -1   3  16     1002.07     1108.65    102.45 o 
   1   3  16      307.97      260.50     73.03 o 
   3   3  16       23.67        0.00     64.09 o 
   5   3  16      101.49        0.00     77.56 o 
   7   3  16      424.13      367.06     82.26 o 
   9   3  16      209.17      107.44     60.52 o 
  11   3  16      200.73      216.47     85.58 o 
 -16   4  16      565.70      427.60     92.45 o 
 -14   4  16        0.55        0.00     59.77 o 
 -12   4  16      105.37       98.16     69.89 o 
 -10   4  16       47.37        0.00     67.01 o 
  -8   4  16      184.70      252.33     74.50 o 
  -6   4  16     3240.96     3179.79    146.22 o 
  -4   4  16       26.21        0.00     59.31 o 
  -2   4  16     2860.62     3099.33    143.66 o 
   0   4  16     2983.34     2897.58    277.66 o 
   2   4  16     2410.53     2493.47    134.02 o 
   4   4  16       72.22       65.81     67.53 o 
   6   4  16      692.65      708.32     95.86 o 
   8   4  16      580.10      575.61     76.97 o 
  10   4  16      812.26      737.89    104.76 o 
 -15   5  16      205.82      171.25    122.85 o 
 -13   5  16     1001.28      800.55    103.33 o 
 -11   5  16     1325.63     1409.78    111.76 o 
  -9   5  16     1280.24     1494.88    114.18 o 
  -7   5  16       22.18       11.54     66.19 o 
  -5   5  16     1798.36     1790.85    121.61 o 
  -3   5  16      826.50      832.86     97.08 o 
  -1   5  16     2537.53     2463.84    142.71 o 
   1   5  16      222.94      166.37     70.31 o 
   3   5  16      645.01      708.87     91.61 o 
   5   5  16      105.57        0.00     59.01 o 
   7   5  16     1098.31     1145.52    118.20 o 
   9   5  16      599.52      728.99    107.05 o 
 -14   6  16     2119.02     2125.10    209.72 o 
 -12   6  16     1416.34     1325.38    126.26 o 
 -10   6  16     1343.97     1594.10    120.75 o 
  -8   6  16     3152.57     3403.44    156.17 o 
  -6   6  16       61.14        0.00     61.53 o 
  -4   6  16      291.05      235.33     76.18 o 
  -2   6  16       50.66        0.00     59.10 o 
   0   6  16     2092.77     2459.63    135.07 o 
   2   6  16     2491.23     2491.21    134.03 o 
   4   6  16       12.94        0.00     61.12 o 
   6   6  16      586.94      711.60     95.25 o 
   8   6  16      213.02      218.22     76.75 o 
 -11   7  16       18.05        0.00    133.40 o 
  -9   7  16     5070.22     5830.17    205.82 o 
  -7   7  16     4910.14     4666.11    185.50 o 
  -5   7  16       50.25        9.75     68.41 o 
  -3   7  16       66.56       27.07     69.72 o 
  -1   7  16      242.84      203.00     72.59 o 
   1   7  16     1505.89     1653.85    116.35 o 
   3   7  16       18.36       24.20     85.62 o 
   5   7  16       96.15      114.62     66.05 o 
   7   7  16       40.18       82.84     67.97 o 
 -10   8  16     2005.68     1952.61    207.86 o 
  -8   8  16     1198.83     1393.78    156.05 o 
  -6   8  16     2344.60     2652.24    146.66 o 
  -4   8  16      130.06        0.00     67.32 o 
  -2   8  16      912.61      858.18     97.79 o 
   0   8  16      876.02      860.54    100.37 o 
   2   8  16      238.58      274.87     99.27 o 
   4   8  16      289.37      357.21     87.24 o 
  -7   9  16      120.94       28.54    139.60 o 
  -5   9  16      109.84       30.74     77.25 o 
  -3   9  16       44.88       54.66     68.06 o 
  -1   9  16      738.32      765.66    134.02 o 
   1   9  16      234.40      143.95     91.83 o 
   3   9  16      163.53      201.24     81.69 o 
 -15   1  17      531.22      457.02    103.62 o 
 -13   1  17     2439.32     2534.41    133.68 o 
 -11   1  17     2440.14     2413.46    128.53 o 
  -9   1  17     6494.63     6552.23    320.47 o 
  -7   1  17      270.78      153.04     69.42 o 
  -5   1  17     1876.86     1688.79    119.72 o 
  -3   1  17      542.38      489.04     85.67 o 
  -1   1  17     1107.51     1153.66    114.47 o 
   1   1  17      558.72      381.29     88.87 o 
   3   1  17      324.56      153.17     75.40 o 
   5   1  17     1098.87      931.64    103.54 o 
   7   1  17      788.60      797.55    115.41 o 
   9   1  17     2331.52     2566.16    122.20 o 
 -14   2  17      310.22      278.44     72.15 o 
 -12   2  17      289.35      265.65     74.36 o 
 -10   2  17       47.31       57.07     64.45 o 
  -8   2  17      696.24      797.43     98.69 o 
  -6   2  17      982.55     1071.22    106.18 o 
  -4   2  17      134.74       60.31     73.84 o 
  -2   2  17        8.49        0.00     65.77 o 
   0   2  17      391.88      301.10     83.82 o 
   2   2  17        6.30        0.00     69.22 o 
   4   2  17      962.02      738.02     98.40 o 
   6   2  17       16.99       14.43     68.00 o 
   8   2  17        5.59       36.68     58.82 o 
 -13   3  17     2624.18     3264.21    152.25 o 
 -11   3  17     6204.16     6164.96    209.66 o 
  -9   3  17     2225.07     2095.88    128.97 o 
  -7   3  17     1315.71     1548.26    117.13 o 
  -5   3  17       45.79        0.00     66.34 o 
  -3   3  17     5248.58     5849.75    398.65 o 
  -1   3  17     4239.88     3967.91    165.67 o 
   1   3  17      423.10      366.83     81.87 o 
   3   3  17        0.69        0.00     60.69 o 
   5   3  17      324.80      287.01     82.51 o 
   7   3  17     2244.37     2422.21    140.16 o 
   9   3  17     1282.68     1152.79     96.18 o 
 -14   4  17      119.17       91.48     72.70 o 
 -12   4  17     4377.00     4882.93    221.20 o 
 -10   4  17      409.65      347.39    186.76 o 
  -8   4  17     1172.48     1064.00    106.31 o 
  -6   4  17       13.59        0.00     66.00 o 
  -4   4  17        8.41        0.00     65.18 o 
  -2   4  17      645.25      812.88     99.99 o 
   0   4  17      194.91      286.89    164.42 o 
   2   4  17        0.40        0.00     58.76 o 
   4   4  17       23.41       72.21     72.67 o 
   6   4  17      564.61      710.82    101.28 o 
   8   4  17      749.26      797.71     98.23 o 
 -13   5  17      113.33        8.65     73.20 o 
 -11   5  17      208.15      336.58    201.34 o 
  -9   5  17      425.04      423.92     90.84 o 
  -7   5  17       90.31       35.86     72.78 o 
  -5   5  17     1787.95     1695.12    175.59 o 
  -3   5  17     2449.25     2308.86    134.77 o 
  -1   5  17     3902.03     3890.03    167.65 o 
   1   5  17     2057.79     2098.85    129.87 o 
   3   5  17      209.58      207.86     76.60 o 
   5   5  17     1052.24      838.53    133.09 o 
   7   5  17      861.49      887.58    114.94 o 
 -10   6  17     3577.00     3978.54    172.49 o 
  -8   6  17     4031.05     4025.39    174.38 o 
  -6   6  17     1079.99     1026.39    110.52 o 
  -4   6  17        4.05        0.00     63.52 o 
  -2   6  17      768.47      751.80    108.89 o 
   0   6  17      789.65      812.81    110.75 o 
   2   6  17      129.78      111.91     73.49 o 
   4   6  17      206.09      331.33    106.72 o 
   6   6  17        2.25        0.00     69.60 o 
  -9   7  17      915.90     1094.94    182.73 o 
  -7   7  17      628.04      703.68    147.05 o 
  -5   7  17       22.32        0.00    104.24 o 
  -3   7  17      768.09      750.84    100.92 o 
  -1   7  17     2433.31     2427.62    141.11 o 
   1   7  17      439.10      373.50    187.07 o 
   3   7  17      104.27      103.62     86.87 o 
  -6   8  17     1135.44     1207.81    118.52 o 
  -4   8  17     2012.29     1973.83    134.14 o 
  -2   8  17      584.20      648.18     97.22 o 
   0   8  17     1354.14     1585.91    174.35 o 
 -12   0  18     1866.75     1847.75    170.01 o 
 -10   0  18     2507.71     3061.38    207.24 o 
  -8   0  18      292.45      190.48    101.76 o 
  -6   0  18     2307.74     2475.66    191.72 o 
  -4   0  18      770.62      696.78    147.67 o 
  -2   0  18      368.06      449.22    130.30 o 
   0   0  18       24.44        0.00    101.76 o 
   2   0  18      216.22       98.03    111.68 o 
   4   0  18     1342.85     1592.74    181.80 o 
   6   0  18     1296.67     1228.52    171.25 o 
 -13   1  18      113.66       14.26     66.62 o 
 -11   1  18       29.13       71.17     67.01 o 
  -9   1  18      470.20      494.38     85.47 o 
  -7   1  18        4.96        0.00     64.23 o 
  -5   1  18      143.62      192.14     78.76 o 
  -3   1  18       49.63        0.00     67.29 o 
  -1   1  18     1259.03     1278.18    118.02 o 
   1   1  18      760.77      366.80    122.85 o 
   3   1  18       62.97        0.00    125.64 o 
   5   1  18      179.56      128.59     79.52 o 
   7   1  18        7.58        0.00     71.26 o 
 -12   2  18     4013.04     4034.85    178.38 o 
 -10   2  18     1600.74     1458.28    115.27 o 
  -8   2  18       20.09        0.00     72.00 o 
  -6   2  18     1063.54     1429.09    118.72 o 
  -4   2  18     2287.89     2051.74    130.12 o 
  -2   2  18     3413.22     3330.71    156.36 o 
   0   2  18      143.91       40.10     76.97 o 
   2   2  18       72.86        0.00     71.07 o 
   4   2  18      284.65      132.45    145.19 o 
   6   2  18     2555.41     2632.93    148.50 o 
 -11   3  18      547.69      521.71     94.84 o 
  -9   3  18       17.57        0.00     70.78 o 
  -7   3  18      291.21      148.71     79.93 o 
  -5   3  18       66.31       59.18    126.89 o 
  -3   3  18      108.57       77.19     77.03 o 
  -1   3  18       73.96        7.30     76.94 o 
   1   3  18       39.47       32.64     69.80 o 
   3   3  18       28.46        0.00     76.32 o 
   5   3  18      636.14      533.69     98.61 o 
 -10   4  18      299.83      321.79     87.21 o 
  -8   4  18      119.45        0.00     75.04 o 
  -6   4  18       20.78        0.00     68.66 o 
  -4   4  18     2707.06     2547.74    144.20 o 
  -2   4  18     2119.44     1966.73    131.25 o 
   0   4  18      142.67       46.84     69.44 o 
   2   4  18      725.69      553.87     92.70 o 
   4   4  18      910.15      742.03    270.83 o 
  -9   5  18      287.70      217.23     92.45 o 
  -7   5  18       67.74        0.00     74.81 o 
  -5   5  18        4.44        0.00     71.05 o 
  -3   5  18      702.08      784.61    106.42 o 
  -1   5  18       14.17        0.00     66.24 o 
   1   5  18      318.39      231.25     75.64 o 
   3   5  18      146.65       67.60    129.99 o 
  -6   6  18     1657.53     1685.19    130.45 o 
  -4   6  18      882.81      939.07    110.52 o 
  -2   6  18      364.59      395.26     92.28 o 
   0   6  18      500.12      266.23    186.14 o 
  -9   1  19        9.58        0.00    101.45 o 
  -7   1  19     2975.32     3131.95    156.95 o 
  -5   1  19     3536.10     3831.50    175.13 o 
  -3   1  19       52.73        0.00     71.53 o 
  -1   1  19      110.96        0.00     80.74 o 
   1   1  19       97.68        8.61     79.07 o 
   3   1  19     1886.79     1811.05    137.31 o 
  -8   2  19      100.65       71.83     81.45 o 
  -6   2  19      374.26      410.72     92.96 o 
  -4   2  19       14.61       74.63    113.86 o 
  -2   2  19        0.65        0.00     69.12 o 
   0   2  19      247.24       63.27     82.57 o 
   2   2  19      517.73      406.82     96.30 o 
  -7   3  19      260.92      123.17     81.69 o 
  -5   3  19     1736.87     1972.83    144.88 o 
  -3   3  19     1246.41     1294.76    120.23 o 
  -1   3  19      234.37      248.32     88.11 o 
   1   3  19      798.51      619.28    104.86 o 
  -4   4  19      115.72       70.01     77.59 o 
  -2   4  19       54.11        1.75     90.90 o 
                                                 
